# Supplementary material for: Affordable Non‐Invasive Machine‐Aided Phenotyping Identifies Phenotypic Variation to Soil Stress Across the Arabidopsis thaliana Life Cycle
Source: Physiol Plant. 2025 Aug 7;177(4):e70427. doi: 10.1111/ppl.70427 (PMC12329706; doi:10.1111/ppl.70427)
Supplement: Supplementary file 1 — Table S1: All Phenotypic Data Collected Manually and Machine‐aided (PlantEye) for Correlation Analysis. Data of twelve suitable manual and 20 machine‐derived PlantEye parameters for A. thaliana wildtype (WT) and its coumarin‐deficient mutant f6’h1‐1 under control and up to seven alkaline calcareous soil (ACS) conditions, representing a scale of differing pH values from pH 6.2 (control) up to 8.3 (severe ACS) were recorded during two experiments. Manual parameters and PlantEye were determined at the indicated time points in days after sowing (DAS). Both whole plants or rosettes only were used for the determination of the parameters as indicated in the table. For details on the parameters see the material and methods section. For the PlantEye data, averages of repeated measurements per time point are shown. Block ID of plants are unique identifiers within the experiments. In case of empty fields, data were not available for the parameters at the time point for the plant. [file PPL-177-e70427-s001.xlsx]

## Sheet: Legend
Supplemental Table 1: All Phenotypic Data Collected Manually and Machine-aided (PlantEye) for Correlation Analysis. Data of twelve suitable manual and 20 machine-derived PlantEye parameters for A. thaliana wildtype (WT) and its coumarin-deficient mutant f6’h1-1 under control and up to seven alkaline calcareous soil (ACS) conditions, representing a scale of differing pH values from pH 6.2 (control…

## Sheet: Experiment 1
Tissue used for PlantEye and Phenospex measurement:					inflorescence stem	whole plant	whole plant	whole plant	whole plant	whole plant	whole plant	whole plant	whole plant	whole plant	whole plant	whole plant	whole plant	whole plant	whole plant	whole plant	whole plant	whole plant	whole plant	whole plant	whole plant	whole plant	whole plant	whole plant	whole plant	whole plant	whole plant	whole plant	whole plant	whole plant	whole plant	whole plant	whole plant	whole plant	whole plant	whole plant	whole plant	whole plant	whole plant	whole plant	whole plant	whole plant	whole plant	whole plant	whole plant
Days after sowing:					depending on plant	13	13	13	13	13	13	13	13	13	13	13	13	13	13	13	13	13	13	13	13	13	13	13	13	13	13	13	13	13	13	13	13	13	13	13	13	13	13	13	13	13	13	13	13
Experiment	Line	Treatment	Plant number	Block ID	Flowering time [days after sowing]	Manual rosette area [mm²]	Manual rosette convex hull [mm²]	Rosette diameter [cm]	3D Leaf Area mm²	Canopy Light Penetration Depth mm	Convex Hull Area Coverage %	Convex Hull Area mmÂ²	Convex Hull Aspect Ratio	Convex Hull Circumference mm	Convex Hull Maximum Width mm	Digital Biomass mm³	GLI Average	GLI [-0.2:0] %	GLI [-1:-0.2] %	GLI [0.15:0.3] %	GLI [0.3:0.6] %	GLI [0.6:1] %	GLI [0:0.15] %	Hue Average °	Hue [0:25] %	Hue [100:125] %	Hue [125:360] %	Hue [25:50] %	Hue [50:75] %	Hue [75:100] %	Lightness Average %	Lightness [0:0] %	Lightness [0:25] %	Lightness [100:100] %	Lightness [25:50] %	Lightness [50:75] %	Lightness [75:100] %	NDVI Average	NDVI [-1:0] %	NDVI [0.15:0.3] %	NDVI [0.3:0.45] %	NDVI [0.45:0.6] %	NDVI [0.6:1] %	NDVI [0:0.15] %	NPCI Average	NPCI [-0.2:0] %	NPCI [-1:-0.2] %	NPCI [0.2:0.4] %	NPCI [0.4:0.6] %
1	wildtype	control	1	140	29			0.5855	11.8802	0	56.7174	13.4104	68.9934	14.4519	5.44367	-794.537	0.162609	0	0	38.1021	13.8382	0	48.0596	120.723	0	34.9357	35.2712	3.3863	4.09662	22.3102	11.1825	0	100	0	0	0	0	0.409537	0	15.0817	48.4848	36.4335	0	0	0.0479914	35.3445	1.35531	9.48322	0
1	wildtype	control	2	141	26			1.2135	37.3442	3.33928	51.2346	60.6145	63.6903	30.2287	12.1077	269.876	0.177141	1.17522	0	37.2986	17.9296	0	43.5966	121.034	0.779905	35.4944	33.392	0.395313	2.74423	27.1942	13.8307	0	93.9393	0	5.86073	0.2	0	0.431635	1.38142	6.23315	33.4593	53.2593	1.37204	4.29471	0.0515552	34.9394	0.782933	10.5909	0
1	wildtype	control	3	142	26			0.861	23.1395	1.81494	59.5494	33.21	59.628	22.7507	9.21456	124.953	0.179816	0	0	33.2972	21.0414	0	45.6615	123.764	0	35.6462	37.0224	0.29762	1.24006	25.7937	11.8457	0	97.7224	0	2.27765	0	0	0.432941	0	7.40789	42.4804	47.8723	0.290697	1.9487	0.0436812	36.8571	2.67664	13.3171	0
1	wildtype	control	4	143	25	30.709	49.168	0.894	22.7461	1.86152	54.9599	33.2997	57.703	23.2634	9.53775	135.643	0.152678	0.974357	0	36.9567	7.45513	0	54.6138	132.993	0.653845	26.0705	51.0913	1.30769	0.953525	19.9231	12.7251	0	97.7308	0	2.26923	0	0	0.389078	0.653845	12.1779	54.6555	29.2901	0	3.22276	0.00355029	49.4712	3.55288	7.41186	0
1	wildtype	control	5	144	24			1.2515	36.751	1.70513	52.7099	59.896	36.3763	33.513	14.4667	195.655	0.190583	1.94801	0	29.7724	27.8734	0	40.4061	118.005	1.55843	37.6278	32.6732	2.12328	2.50202	23.5152	11.4082	0	97.2929	0	2.14323	0.56391	0	0.46406	1.54469	3.14883	27.1242	62.9348	3.50014	1.74734	0.061196	33.6704	1.55109	17.1034	0
1	wildtype	control	6	145	24			0.973	21.444	2.4501	60.8144	29.6102	59.1957	21.639	8.59299	152.128	0.164015	0.301205	0	36.0495	13.6185	0	50.0307	130.522	0.301205	26.5004	48.0177	0	1.04893	24.1318	13.3905	0	96.7686	0	3.23138	0	0	0.401121	0.79365	10.3908	44.6569	40.516	0.301205	3.34143	0.0243047	50.5122	0.953305	9.85141	0
1	wildtype	control	7	146	24			0.9395	18.5465	1.30156	60.6723	27.2698	66.445	20.5474	7.96123	84.9615	0.161785	0.324675	0	32.5865	14.7361	0	52.3527	118.786	0.64935	23.6065	34.3474	1.2987	2.69646	37.4016	13.3629	0	95.7079	0	4.29206	0	0	0.400241	0.748405	8.45755	46.8936	38.3097	0.64935	4.94141	0.0595356	35.3214	0	16.0014	0
1	wildtype	control	8	147	29			0.748	15.4019	1.61235	67.585	18.9448	51.2261	17.3697	7.19847	80.8139	0.176736	1.82005	0	34.8784	17.6499	0	45.6517	120.832	1.82005	28.8385	37.0985	0.943395	2.82212	28.4774	11.6965	0	97.1335	0	2.86647	0	0	0.417109	0	7.4293	49.8474	36.159	2.33322	4.23103	0.0605384	37.5019	1.41543	18.6782	0
1	wildtype	control	9	148	29			0.5405	9.81394	0	72.1292	11.9697	51.0628	14.3551	6.08674	-706.6	0.143318	0	0	36.5203	6.55405	0	56.9257	130.266	0	34.1216	50.5743	0	0	15.3041	12.5459	0	100	0	0	0	0	0.40701	0	9.05405	55.7771	33.9189	0	1.25	0.0108681	53.0743	1.25	5.10135	0
1	wildtype	control	10	149	25	50.088	89.53	1.2695	12.9337	0	46.3849	18.1801	40.2877	18.8208	8.02229	-907.153	0.16146	0	0	34.8273	12.3119	0	52.8608	134.174	0	28.4678	50.3801	0	0.813007	20.3391	11.4837	0	100	0	0	0	0	0.429289	0	4.66125	49.4309	43.4994	1.59544	0.813007	0.00676305	48.0439	5.48537	11.4877	0
1	wildtype	control	11	150	24			1.422	60.4288	2.36852	55.614	89.4146	64.1717	37.0495	14.6927	384.748	0.220512	1.2138	0	33.2563	33.5198	0	32.0101	115.065	1.07793	48.7212	25.6473	1.36594	1.48865	21.6989	10.9385	0	98.7773	0	1.0868	0.13587	0	0.485949	0.543477	2.84319	23.7296	63.4886	8.57544	0.81964	0.0774979	26.0431	1.49899	15.4284	0
1	wildtype	control	12	151	26			1.295	51.9063	2.73829	58.5036	72.5393	43.4135	35.5521	15.234	323.438	0.208029	0.923333	0	36.4655	28.145	0	34.4661	112.605	0.930045	47.2377	22.0713	1.85039	3.11486	24.7958	10.7277	0	98.1389	0	1.86106	0	0	0.491422	0.45831	4.03641	20.1838	61.6403	11.3512	2.33	0.0795358	23.3064	1.08987	13.8161	0.151515
1	wildtype	control	13	152	31
1	wildtype	control	14	153	24	41.363	63.65	1.069	29.9135	3.38147	66.0202	35.5947	49.5068	24.1589	9.71101	204.719	0.173606	0.824175	0	36.2138	15.9427	0	47.0193	120.27	0.54945	30.7954	35.1213	1.63939	2.17131	29.7231	13.3615	0	94.3099	0	5.41539	0.274725	0	0.413023	1.36467	7.82411	39.5016	46.9756	0.543477	3.79055	0.0527302	36.7144	1.08435	14.6161	0
1	wildtype	control	15	154	23			0.799	16.0814	9.05e+20	60.5514	19.6653	59.4997	17.208	6.66007	-161.315	0.149043	1.45173	0	35.3929	9.29502	0	53.8603	122.722	0.970965	32.6479	39.1549	0.48077	3.29631	23.4491	14.1331	0	93.7297	0	5.31837	0.951868	0	0.399087	0.431035	16.5426	36.127	43.1128	0	3.7865	0.0331531	40.4978	0.520833	9.02474	0
1	wildtype	control	16	155	27			1.156	19.8851	2.34208	58.7268	25.875	47.8493	20.9121	8.42548	116.214	0.161911	0	0	30.2839	16.9679	0	52.7482	132.98	0	30.033	50.1378	0.438597	0.796865	18.5938	11.5563	0	99.1526	0	0.847457	0	0	0.441607	0	7.01247	40.8361	48.8751	1.63817	1.63817	0.0163871	50.5406	2.0113	12.7093	0
1	wildtype	ACS1	1	156	35
1	wildtype	ACS1	2	157	28			0.7785	21.934	2.06621	60.3615	30.5088	91.0426	20.7849	7.26057	124.717	0.162168	2.98169	0	31.869	15.8978	0	49.2514	116.431	1.26301	30.7518	32.2942	5.03077	3.27614	27.3841	12.6681	0	93.4163	0	5.92587	0.657895	0	0.395284	2.10474	8.07103	41.0835	43.0903	0	5.65042	0.0576322	33.3535	1.28129	13.8839	0
1	wildtype	ACS1	3	158	29			0.654	14.0115	0.351562	58.9432	19.035	47.806	17.8958	7.21782	-565.416	0.167604	2.03192	0	42.4988	11.0177	0	44.4515	106.084	2.03192	22.6095	23.1836	2.49488	3.95784	45.7222	12.6376	0	98.4681	0	1.53192	0	0	0.38964	0	9.70803	68.6084	19.5879	0	2.09574	0.092402	23.6466	0	22.7998	0
1	wildtype	ACS1	4	159	26			0.9255	22.7595	2.17751	52.9362	33.8403	54.9127	23.3529	9.25394	115.705	0.168922	2.37348	0	32.2446	19.0884	0	46.2935	111.812	2.07228	24.2959	27.8185	2.04178	4.9828	38.7888	13.214	0	92.4695	0	7.53051	0	0	0.394902	2.12349	6.03992	43.0252	41.3778	0.71968	6.71386	0.0806968	28.1862	0.316455	21.028	0
1	wildtype	ACS1	5	160	27			1.291	37.385	2.47412	44.7825	67.59	59.2826	32.3826	12.9952	230.868	0.21174	0	0	35.4457	29.6487	0	34.9056	121.595	0	45.3302	34.6261	0.433674	1.60298	18.0071	11.4004	0	98.5974	0	1.40265	0	0	0.467736	0	3.8543	29.7746	64.1777	0.790818	1.40265	0.0424289	32.3927	4.23374	11.4755	0.174825
1	wildtype	ACS1	6	161	28	21.341	28.374	0.6605	14.2702	0.9375	69.5164	18.2254	53.0001	17.241	6.80286	-166.751	0.205041	0.471697	0	28.9732	28.596	0	41.959	126.745	0	39.0084	40.0978	1.83533	0	19.0585	10.2302	0	99.5283	0	0.471697	0	0	0.450194	0	5.28357	39.394	53.9074	0.943395	0.471697	0.035962	39.969	3.85971	18.578	0
1	wildtype	ACS1	7	162	31			0.6825	12.0008	4.55e+30	57.7819	18.3152	51.6381	18.1423	7.37448	5.4e+31	0.152809	0.543477	0	29.5829	12.3181	0	57.5556	127.659	0.543477	23.1773	45.144	0.510205	2.5877	28.0373	12.4563	0	93.2207	0	6.7793	0	0	0.397384	1.07539	6.16565	39.8104	45.0622	0	7.88628	0.0304861	45.1556	0.531915	11.4659	0
1	wildtype	ACS1	8	163	24	55.037	97.748	1.2635	32.9458	2.38496	46.8782	55.1711	51.8422	30.3455	12.7832	216.638	0.184994	1.78502	0	29.6442	25.3279	0	43.2429	119.339	1.26451	29.0533	35.2678	1.26032	3.49959	29.6545	11.0718	0	98.415	0	1.58502	0	0	0.440367	0.219298	6.44466	36.3312	52.7047	1.35357	2.94656	0.0660473	35.0588	2.40728	22.6688	0
1	wildtype	ACS1	9	164	29			1.0075	26.3267	1.7041	46.9732	48.4651	62.2297	27.7149	10.7932	130.558	0.169528	0.735628	0	34.8128	14.6087	0	49.8429	121.567	1.47359	33.5535	36.9455	0.521343	1.96551	25.5405	13.2635	0	94.2576	0	4.50737	0.749587	0.485438	0.428685	2.22966	3.7252	33.0627	55.9504	0.521343	4.5107	0.0415564	38.6977	1.24483	11.7998	0
1	wildtype	ACS1	10	165	33
1	wildtype	ACS1	11	166	29			0.97	21.714	2.43897	56.8008	32.6253	53.5992	22.9378	9.14047	136.469	0.183355	2.58088	0	34.3728	23.3692	0	39.6772	113.814	2.26838	27.7443	28.2763	1.31558	4.07306	36.3224	11.6653	0	96.2837	0	3.71623	0	0	0.433231	1.09381	4.7232	38.4521	50.6409	2.1802	2.90978	0.0872833	29.8289	0.70443	24.3974	1.00308
1	wildtype	ACS1	12	167	26			1.012	30.1882	2.35125	58.8897	41.3545	45.7427	26.4549	11.126	198.62	0.186922	0.473944	0	27.4406	26.7293	0	45.3561	124.62	0.473944	32.3086	38.4639	1.27032	0.796415	26.6868	11.5215	0	98.2601	0	1.73985	0	0	0.433698	0.798619	8.50286	32.1814	53.867	2.11611	2.53402	0.0519521	37.6585	1.9779	20.8484	0
1	wildtype	ACS1	13	168	24	63.414	93.744	1.306	41.2898	2.55489	52.9437	62.5499	62.5893	31.5124	12.3596	271.637	0.215656	1.375	0	32.6587	33.3487	0	32.6176	124.927	1.375	46.4631	37.4263	0	1.79269	12.943	10.5909	0	100	0	0	0	0	0.480471	0.240385	1.48279	30.1074	65.3079	2.68428	0.177305	0.0363678	34.4047	5.17531	11.3228	0
1	wildtype	ACS1	14	169	28			0.4745	10.0447	0	74.1926	11.1602	70.5882	12.4407	4.56946	1.17e+25	0.130782	2.7027	0	35.1351	2.7027	0	59.4595	111.349	2.7027	5.40541	37.8378	5.40541	5.40541	43.2432	10.2039	0	100	0	0	0	0	0.383878	2.7027	18.9189	32.4324	43.2432	0	2.7027	0.0835188	37.8378	0	27.027	0
1	wildtype	ACS1	15	170	24			1.393	45.9138	2.88308	60.707	59.6696	57.643	30.5633	12.1621	278.574	0.213219	0.747672	0	31.9463	31.4686	0	35.8375	116.416	0.747672	37.1848	28.7334	1.08437	2.54122	29.7085	10.9896	0	97.2853	0	2.71464	0	0	0.466477	0.720357	3.76462	26.5952	58.422	6.88251	3.61524	0.0822906	28.0627	1.76968	25.3989	0
1	wildtype	ACS1	16	171	28			0.8555	19.4135	1.46748	65.9262	24.5706	49.2137	20.0454	8.226	110.067	0.181533	0.76923	0	34.0354	20.5702	0	44.6253	123.924	0.76923	34.8046	37.1069	1.10925	1.11458	25.0954	11.3127	0	98.5454	0	1.4546	0	0	0.45299	0	6.72676	31.5723	57.2756	2.22384	2.20154	0.043355	37.8422	1.13155	14.1655	0
1	wildtype	ACS3	1	172	30			0.9555	16.7279	1.3625	53.5672	27.7645	34.8331	23.1051	10.0503	84.7535	0.171779	0	0	35.5658	17.1265	0	47.3077	120.316	0	32.2751	33.9663	1.85268	1.48952	30.4164	12.2951	0	96.2302	0	3.76974	0	0	0.4446	0.390625	4.84718	32.5378	58.0701	1.13238	3.02198	0.0595103	33.9818	1.13839	16.7874	0
1	wildtype	ACS3	2	173	27			1.3065	45.2923	1.8695	62.1363	57.5555	44.4859	31.3385	13.4975	255.387	0.196024	4.07689	0	29.6906	29.5044	0	36.7283	108.099	3.51935	31.3674	23.5899	2.77218	4.8459	33.9054	11.4262	0	96.5049	0	3.49517	0	0	0.459584	1.10521	3.72793	26.1799	62.2945	3.2051	3.48729	0.106606	25.2555	0.380234	24.4515	0.734844
1	wildtype	ACS3	3	174	24			1.0715	12.9035	0	73.0416	14.8947	56.2371	15.3726	6.08987	-893.065	0.204218	3.34812	0	35.3634	28.1121	0	33.1763	108.692	3.34812	26.3844	25.4541	1.67984	5.06423	38.0692	9.82756	0	97.2448	0	2.75524	0	0	0.443617	0.568183	3.95256	37.6592	53.469	2.16393	2.18705	0.105054	21.4653	5.05266	33.7083	0.568183
1	wildtype	ACS3	4	175	24			1.3685	48.6139	2.21456	66.4468	60.1206	48.572	31.4907	13.4681	238.593	0.202055	0	0	27.1869	31.9733	0	40.8399	125.704	0	39.0162	37.8832	0	0.324689	22.7759	12.633	0	98.3535	0	1.64652	0	0	0.455967	0	6.45285	31.2355	57.8296	2.66197	1.82013	0.0513737	37.8569	1.68253	19.0823	0
1	wildtype	ACS3	5	176	28			0.5915	26.5992	2.23594	55.1974	40.1863	50.204	25.6176	10.4262	138.173	0.192283	0.260418	0	37.4679	20.5358	0	41.7358	125.845	0	35.7536	40.242	0.51815	0.260418	23.2258	11.7143	0	98.6675	0	1.33254	0	0	0.427429	0	4.01389	49.2017	45.4519	0	1.33254	0.035713	38.5719	4.08559	12.741	0
1	wildtype	ACS3	6	177	31			0.5575	11.6828	0	59.4259	15.03	43.1253	16.1133	6.42728	-822.116	0.175783	0	0	36.3773	16.7974	0	46.8252	138.627	0	34.388	56.4729	0	0	9.13901	10.1625	0	99.3903	0	0.609755	0	0	0.444604	0.609755	4.29173	45.8342	45.7024	2.45074	1.11111	-0.0338035	48.3249	11.7099	5.02161	0
1	wildtype	ACS3	7	178	28	44.405	66.831	1.006	25.9417	1.74697	52.9598	43.6963	62.3406	25.804	10.3353	108.955	0.164133	0.260418	0	31.1066	16.7967	0	51.8362	125.892	0.51815	25.8549	40.6369	0.25	1.31048	31.4295	13.5249	0	93.9933	0	6.00675	0	0	0.412965	0.51815	7.77691	41.7404	45.2928	0	4.67173	0.0424363	41.4128	0.786968	18.4345	0
1	wildtype	ACS3	8	179	28	31.646	43.377	0.827	14.6789	0.9	55.5412	21.3754	58.8941	18.4797	7.11979	-471.363	0.157368	0	0	34.8212	11.4037	0	53.7752	131.684	0	27.4554	47.6022	0	1.05275	23.8896	13.7225	0	95.7115	0	4.2885	0	0	0.401324	0	9.68875	50.7064	36.2451	0	3.35976	0.0208921	47.666	1.85748	10.8385	0
1	wildtype	ACS3	9	180	25			1.1265	32.9853	2.17088	50.7619	55.575	66.1578	29.455	11.3733	197.17	0.167803	0.470153	0	38.004	13.4536	0	48.0723	127.531	0.395263	38.1473	41.0453	0.543477	0.198413	19.6702	12.9638	0	98.0221	0	1.97793	0	0	0.41557	0.27174	8.89394	46.5167	41.9444	0.198413	2.17478	0.0223436	41.7124	1.26383	4.25856	0
1	wildtype	ACS3	10	181	25			1.2265	33.1411	2.09877	59.3933	47.5642	59.9198	26.902	10.7446	156.713	0.209439	0.641025	0	33.1431	30.0214	0	36.1945	119.181	0.42735	36.2394	32.4916	1.06838	0.660995	29.1121	11.4104	0	99.1358	0	0.86424	0	0	0.466177	0	2.40944	34.0934	61.0582	1.3515	1.08745	0.0662772	30.539	3.50644	18.5198	0
1	wildtype	ACS3	11	182	27	37.137	60.119	0.975	19.9998	1.74145	47.9754	35.0549	64.5968	23.2649	9.21231	83.9993	0.140449	1.3399	0	36.3726	6.58385	0	55.7037	119.955	1.3399	16.7273	37.2884	1.3053	1.33865	42.0004	15.555	0	90.5817	0	9.4183	0	0	0.372522	2.28541	9.47236	47.9906	34.0862	0	6.16543	0.054123	38.5465	0	15.0402	0
1	wildtype	ACS3	12	183	30			0.8425	22.9539	2.13193	60.547	30.7348	63.1833	22.0714	8.51566	130.393	0.178955	1.67384	0	35.1491	19.1793	0	43.9978	124.05	1.31669	34.5759	39.8077	1.01504	1.32456	21.9602	10.3868	0	97.4103	0	2.5897	0	0	0.457801	0.66228	4.91221	25.8841	59.7057	5.61146	3.22424	0.0400582	42.0593	0.658347	16.0951	0
1	wildtype	ACS3	13	184	24			0.6705	15.9479	0.660349	68.7435	21.5997	53.9173	18.5953	7.622	67.9417	0.178701	0.454545	0	32.4243	20.1136	0	47.0076	124.495	0.454545	35.303	36.9697	1.28788	0.795455	25.1894	11.7186	0	98.7121	0	1.28788	0	0	0.424819	0.454545	7.38637	42.2348	47.5	0	2.42424	0.0395708	37.9546	1.55303	10.8334	0
1	wildtype	ACS3	14	185	27			1.0395	31.977	2.40352	61.3661	44.1908	62.8649	25.8982	10.2857	195.318	0.188852	1.1275	0	32.7088	25.6063	0	40.5575	117.623	0.911982	31.5839	33.1628	2.54817	4.93257	26.8606	12.1663	0	98.3527	0	1.43176	0.215517	0	0.420434	0.676133	6.49294	46.5583	44.1351	0	2.13747	0.0726579	33.4282	1.59736	21.2954	0.490195
1	wildtype	ACS3	15	186	27			1.008	26.4085	1.95422	54.1476	41.8054	69.2595	25.3213	9.88579	128.799	0.161753	0.287357	0	33.8923	14.3552	0	51.4652	121.526	0.287357	26.0732	37.642	1.32167	1.35415	33.3217	14.0872	0	94.991	0	5.009	0	0	0.398266	0.247525	8.08317	54.6246	33.1055	0	3.93924	0.0516611	40.0419	0.526375	15.0948	0
1	wildtype	ACS3	16	187	27			0.948	32.8207	2.00541	68.4628	41.1747	63.1261	25.0035	9.40083	169.988	0.228485	1.86109	0	29.7994	38.733	0	29.6066	110.854	1.74544	46.5743	20.4569	0.3125	2.05523	28.8556	10.0899	0	98.2554	0	1.74457	0	0	0.495976	0.3125	2.90697	19.0665	65.4499	10.6351	1.62892	0.0971154	21.1716	1.3499	19.9865	0.217391
1	wildtype	ACS2	1	188	28			0.5595	9.17366	0	57.4983	14.4004	47.7713	15.2749	6.26418	2.84e+33	0.0855606	2.5	0	17.5	0	0	80	136.056	2.5	2.5	57.5	0	2.5	35	18.3318	0	80	0	20	0	0	0.310786	0	15	55	10	0	20	0.0153757	57.5	0	12.5	0
1	wildtype	ACS2	2	189	25			1.0515	30.1544	2.54067	62.7229	40.1401	64.3782	24.8018	9.69637	190.627	0.185141	0.779682	0	32.2982	23.4794	0	43.4427	116.869	0.779682	25.6141	32.6843	2.49493	1.75235	36.6747	12.1692	0	95.4444	0	4.55555	0	0	0.419233	0.543477	9.07928	37.4079	48.2651	0.260418	4.44382	0.0762576	33.9416	0.76679	25.3745	0
1	wildtype	ACS2	3	190	26			1.0465	25.6079	1.99922	53.2031	41.4446	72.034	25.0171	9.66719	157.214	0.141648	1.01619	0	33.931	8.3362	0	56.7166	117.728	1.01619	23.2512	34.8731	2.35554	2.65306	35.8509	15.7604	0	90.2177	0	9.29206	0.490195	0	0.388058	0.541318	7.52655	46.501	36.9984	0	8.43275	0.0491819	36.2277	0	8.95429	0
1	wildtype	ACS2	4	191	28			0.9995	35.1616	2.63333	57.7577	42.0737	67.5332	25.0892	9.8556	189.873	0.174696	2.41583	0	35.8885	18.3531	0	43.3426	112.222	1.69455	31.1119	28.8626	4.43751	4.40269	29.4908	11.2244	0	95.0497	0	4.41454	0.535795	0	0.431632	2.47248	5.16109	34.0868	52.7637	2.07415	3.44182	0.0782122	29.9342	0.95925	18.5029	0
1	wildtype	ACS2	5	192	28	31.717	54.952	0.9505	20.0996	2.10743	51.2388	31.635	66.6031	21.9606	8.77514	127.908	0.16083	2.00474	0	36.823	12.3427	0	48.8295	126.948	2.00474	32.7639	43.835	0	1.05472	20.3416	12.3279	0	95.6115	0	4.38853	0	0	0.407316	1.66252	7.1868	48.4313	39.2588	0.333332	3.12722	0.0171911	43.2774	3.47833	6.23666	0.657895
1	wildtype	ACS2	6	193	26	29.195	47.558	0.882	15.2584	0.669532	53.647	26.2804	52.8933	20.8805	8.30528	13.0848	0.143464	2.12572	0	35.5613	7.15091	0	55.1621	116.777	1.24693	23.7715	34.9995	2.00451	3.53714	34.4404	13.3336	0	96.8862	0	3.11376	0	0	0.383446	0.76923	13.4188	55.514	26.4818	0.724638	3.09147	0.0610516	36.3841	0.384615	16.8713	0
1	wildtype	ACS2	7	194	27			0.861	15.6514	1.31836	48.711	27.2703	56.3453	21.5231	8.60944	75.3131	0.125011	4.05767	0	25.4903	9.53759	0	60.9144	120.556	3.23801	17.7302	40.8363	3.55281	4.38614	30.2566	15.0839	0	89.1174	0	10.4728	0.409835	0	0.359077	1.95415	9.12094	54.4357	26.0724	0	8.41679	0.0458997	42.3806	0	14.9742	0
1	wildtype	ACS2	8	195	28
1	wildtype	ACS2	9	196	25			0.883	19.9039	1.49261	63.6467	25.9656	51.4543	20.7746	8.52741	91.0573	0.18312	0.746435	0	35.6338	20.5433	0	43.0765	117.54	0.746435	37.8199	31.9357	2.21766	2.21702	25.0633	11.6233	0	98.5288	0	1.47123	0	0	0.438485	0.367648	7.37842	36.455	53.2353	0.72479	1.83887	0.0522246	30.064	2.59645	12.916	0
1	wildtype	ACS2	10	197	25	39.184	59.186	0.884	26.257	2.23291	53.937	38.9701	63.9608	24.4093	9.31402	141.593	0.15374	1.96794	0	34.5703	12.7444	0	50.7173	119.578	1.96794	24.1107	35.6287	0.833403	1.12843	36.3307	15.5378	0	91.0464	0	8.67576	0.277778	0	0.383355	1.10195	10.1973	48.4888	33.4777	0	6.73431	0.0544616	37.5813	0.558677	14.817	0
1	wildtype	ACS2	11	198	27			1.0905	28.2704	2.61742	69.1954	33.6596	58.9191	22.5018	8.58176	182.906	0.202453	2.00839	0	31.5229	30.1492	0	36.3195	111.562	2.00839	36.1757	23.8672	1.7036	4.46293	31.7822	11.1534	0	96.9948	0	3.00514	0	0	0.457992	0	4.06196	29.5459	59.2476	3.68195	3.46259	0.0928618	23.8005	1.15659	22.0597	0
1	wildtype	ACS2	12	199	27			0.728	18.897	1.99395	67.9418	18.2691	49.3771	17.194	6.93203	-238.478	0.183039	0	0	29.1188	24.0558	0	46.8255	132.707	0	35.7728	46.7058	0	0.454545	17.0667	10.2908	0	98.9996	0	1.0004	0	0	0.467332	0	3.39066	31.2514	62.0491	2.36404	0.94474	0.0146634	44.5307	5.62775	14.9567	0
1	wildtype	ACS2	13	200	26			1.0045	28.1891	2.15214	72.3478	30.3745	53.4255	21.8123	8.79469	165.2	0.188609	0.301205	0	35.9732	20.8345	0	42.8911	115.81	0	24.4595	30.7086	1.18771	2.38921	41.2551	12.2751	0	93.7702	0	6.22978	0	0	0.434766	1.19406	7.72111	29.7763	52.3614	3.91145	5.03571	0.0883379	30.3864	1.20867	28.5179	0
1	wildtype	ACS2	14	201	25			1.0325	31.9899	2.02285	59.5029	44.0996	82.5314	25.525	9.04802	185.184	0.175832	1.43826	0	33.4906	18.8445	0	46.2266	118.089	1.43826	29.1571	33.5238	1.19201	2.4693	32.2195	12.8574	0	94.7135	0	5.28654	0	0	0.432793	0.500802	7.1124	35.245	51.2115	1.40923	4.52107	0.0646472	34.3203	0.699099	18.4083	0
1	wildtype	ACS2	15	202	24			0.8705	18.9216	1.72607	51.9288	31.0048	62.9891	21.9159	8.66827	113.185	0.166779	1.38996	0	39.083	12.0077	0	47.5193	123.778	1.38996	35.4923	37.3166	0	1.38996	24.4112	12.6524	0	97.8571	0	2.14286	0	0	0.399796	1.07143	6.40928	59.4498	30.946	0	2.12355	0.035942	39.083	2.46139	8.4556	0
1	wildtype	ACS2	16	203	24			1.028	24.7727	2.12743	54.0494	37.7563	59.0191	24.6795	10.2169	131.944	0.183948	0.87415	0	32.9222	21.467	0	44.7367	114.617	0.87415	30.2701	30.1512	1.77195	4.94512	31.9875	10.939	0	96.1902	0	3.80981	0	0	0.425006	2.12521	4.59009	42.0133	48.063	0.897795	2.31066	0.0733855	29.9023	3.44967	22.3814	0
1	wildtype	ACS4	1	204				0.419	9.08917	5.73333e+24	65.2614	11.6998	58.1496	13.4292	5.29867	5.06667e+25	0.149585	0.925927	0	29.3059	12.3284	0	57.4398	126.918	0.925927	21.6395	46.0373	1.0101	2.86195	27.5252	12.587	0	94.7293	0	5.27065	0	0	0.327253	2.63533	21.7754	54.9016	13.481	0	7.20668	0.0360527	48.2129	0.8547	20.856	0
1	wildtype	ACS4	2	205				0.808	24.2539	1.79824	66.3112	29.7005	61.871	21.4731	8.10593	129.023	0.208088	2.00596	0	27.9945	35.174	0	34.8255	106.492	1.67701	28.8016	19.8147	1.93308	3.92643	43.8471	12.569	0	94.1204	0	5.8796	0	0	0.448586	0.657895	5.54862	25.0571	60.3393	2.83239	5.56465	0.126374	21.7918	0.328948	37.8847	0
1	wildtype	ACS4	3	206	26			0.744	20.6509	1.84297	68.9957	25.7851	54.5676	20.2317	8.1806	111.515	0.218167	0.693647	0	33.0926	31.6177	0	34.596	113.398	0.693647	38.3105	25.3519	0.641025	1.77325	33.2296	10.5846	0	98.2794	0	1.72063	0	0	0.465558	0	2.85285	31.2843	61.4074	2.04114	2.41427	0.090751	27.1251	1.06678	24.6265	0
1	wildtype	ACS4	4	207	28			1.069	35.7142	1.63768	58.9025	51.5703	54.7749	28.8094	11.386	182.345	0.188671	5.22401	0	30.4006	27.0733	0	37.3022	101.865	4.20439	24.8049	19.9998	6.18848	4.66149	40.141	11.8523	0	94.3886	0	5.20147	0.409863	0	0.42861	1.07358	6.02575	32.7452	53.9377	1.25885	4.95889	0.132562	20.2098	0.406505	36.6588	0.609757
1	wildtype	ACS4	5	208	27			0.5305	9.22866	3.86667e+23	70.6999	11.5197	64.2264	13.461	5.1264	3.6e+24	0.155767	0.980393	0	40.3411	9.15265	0	49.5258	117.364	0.980393	26.4301	33.8995	0.9009	1.8018	35.9872	13.3979	0	98.1982	0	1.8018	0	0	0.368457	0.9009	10.0298	76.154	11.1134	0	1.8018	0.0621088	36.658	0	17.4992	0
1	wildtype	ACS4	6	209	24			0.733	13.9281	0.975	52.5898	24.0751	52.1258	20.0205	8.16371	-169.615	0.148192	2.56794	0	32.776	10.9433	0	53.7127	120.63	1.29365	22.3212	39.5185	3.61754	2.22414	31.025	12.3849	0	95.9514	0	4.04858	0	0	0.423362	0.931035	5.60509	49.4206	41.2883	0	2.75493	0.0415387	41.6206	0.396825	11.9433	0
1	wildtype	ACS4	7	210	26	54.931	80.878	1.0515	39.4954	2.03217	64.1917	48.5554	53.9801	27.7626	11.1081	226.294	0.200649	0.2	0	33.1285	27.4419	0	39.2296	128.865	0	45.0073	40.2774	0.2	0.408333	14.107	11.8338	0	98.7688	0	1.23116	0	0	0.482378	0	2.51016	27.3003	65.4281	3.76152	1	0.023166	39.8949	4.8423	9.02785	0
1	wildtype	ACS4	8	211				0.5935	12.0836	4.3e+24	64.8718	16.4701	79.6875	15.5088	5.36998	4.775e+25	0.149664	5.42058	0	34.3576	13.0247	0	47.1972	103.532	4.8524	18.927	23.0441	4.16131	6.28071	42.7344	12.4621	0	97.8105	0	2.18945	0	0	0.360663	0	12.4553	72.7599	11.0838	0	3.70104	0.101844	23.5176	0.568183	25.3115	0
1	wildtype	ACS4	9	212	26			1.3085	44.5954	2.33261	57.8477	63.8101	54.121	31.7231	13.1758	242.31	0.187707	3.67174	0	33.3875	25.7017	0	37.239	111.586	3.14478	27.6151	27.2705	1.04661	4.19615	36.7268	12.5965	0	94.405	0	5.42013	0.174825	0	0.442161	1.04661	5.06069	25.8912	61.003	1.39626	5.60226	0.0898767	27.6178	0.174825	21.8477	0.35461
1	wildtype	ACS4	10	213	29			0.976	36.9216	2.53904	62.4386	50.5347	63.147	27.7756	10.9886	240.725	0.195657	0.40023	0	38.7943	21.7353	0	39.0701	121.417	0.195312	45.1199	32.3448	1.0555	2.10238	19.1821	12.0984	0	96.0513	0	3.94873	0	0	0.461905	1.04599	4.40017	27.4147	57.2641	7.20715	2.66791	0.0465644	31.0427	2.95327	8.32969	0.204918
1	wildtype	ACS4	11	214
1	wildtype	ACS4	12	215	27			0.965	24.6321	2.79548	56.237	31.5902	49.177	23.0711	9.69742	139.452	0.166807	5.95402	0	32.8555	18.6839	0	42.5066	105.336	5.34793	22.3116	24.97	3.12627	7.39135	36.8529	10.8881	0	96.3374	0	3.66266	0	0	0.41666	1.83698	6.66452	44.9336	42.8041	0.914725	2.84619	0.0968107	24.756	0.922162	28.1078	0
1	wildtype	ACS4	13	216	29			0.8525	19.4913	1.2596	56.2492	30.6899	61.9285	21.328	8.45092	81.8635	0.14312	0.667735	0	28.8809	12.4529	0	57.9985	133.606	0.667735	27.2095	48.3043	0	0.333332	23.4852	14.9535	0	94.9369	0	5.06314	0	0	0.386873	0.347222	14.124	45.2781	35.5615	0	4.68921	0.0145516	51.5962	0.694445	9.46292	0
1	wildtype	ACS4	14	217	26			0.7195	24.7298	3.083	65.9614	27.0898	57.7241	20.4934	8.05635	133.541	0.162953	6.3062	0	36.5053	15.9256	0	41.2629	107.805	5.61572	24.9365	25.3536	4.84616	3.47896	35.7691	11.9286	0	94.1115	0	5.88847	0	0	0.419144	1.0377	7.28849	38.5667	47.1959	1.05145	4.85977	0.0851176	25.6631	0.704365	22.2406	0.352112
1	wildtype	ACS4	15	218		22.45	33.963	0.741	18.1933	1.10039	63.0159	25.6048	46.2146	20.752	8.61776	76.4122	0.175726	1.09777	0	28.8196	21.5572	0	48.5254	112.366	1.09777	25.3525	28.0082	2.17617	3.03541	40.33	12.6945	0	95.9622	0	4.03783	0	0	0.391682	1.53607	7.83312	52.4025	32.2853	0.347222	5.5958	0.0931742	29.5118	0	25.8011	0.347222
1	wildtype	ACS4	16	219	24	61.52	96.558	1.242	35.2743	2.09939	59.1266	52.8746	67.5873	28.4639	10.7959	202.264	0.183536	1.49682	0	46.3394	14.5285	0	37.6352	117.217	1.49682	38.0978	30.5371	1.96739	1.7591	26.1418	12.5597	0	97.0564	0	2.77587	0.167785	0	0.440838	1.29764	2.3728	40.5439	54.1497	0.219298	1.41665	0.0566706	29.6107	2.84499	10.3026	0
1	wildtype	ACS5	1	220		21.967	30.009	0.626	17.3056	1.80727	66.0956	23.9404	77.9049	18.7217	6.88828	91.4583	0.137034	0.731837	0	35.3259	4.58944	0	59.3529	120.368	0.384615	15.9753	39.7794	1.12866	1.84829	40.8837	17.9685	0	87.0375	0	12.1932	0.76923	0	0.329377	1.93528	14.3636	63.6943	9.38949	0	10.6174	0.054811	39.7794	0	18.9415	0
1	wildtype	ACS5	2	221				0.768	27.3816	1.5187	64.4279	38.1591	62.0289	24.4293	9.8894	131.712	0.151819	2.62096	0	51.2713	3.10799	0	42.9997	111.231	2.3178	35.7033	25.5888	3.88638	5.18504	27.3187	12.7228	0	95.5874	0	3.93181	0.48077	0	0.421153	2.05453	4.95056	42.0504	45.9988	1.83185	3.11389	0.0625734	27.9582	0	12.4947	0
1	wildtype	ACS5	3	222				0.7565	29.7107	2.59368	71.0941	36.2246	70.4459	22.9568	8.31046	182.221	0.168326	2.0552	0	46.1098	8.32751	0	43.5074	114.744	0.760153	30.4767	28.3516	2.32951	2.84262	35.2394	11.9321	0	97.8796	0	2.12038	0	0	0.417102	0.526842	6.59152	46.2744	39.8394	2.32694	4.44078	0.0653028	28.3815	0.50505	13.2927	0
1	wildtype	ACS5	4	223				0.554	15.1566	1.2043	72.3888	18.9898	76.9916	16.9732	6.18502	65.8909	0.149871	4.01968	0	38.7301	7.25296	0	49.9972	99.4998	2.67708	11.846	22.0114	3.61143	7.55631	52.2978	13.3369	0	97.3058	0	2.69424	0	0	0.335985	0.471697	21.1314	66.3197	8.07788	0	3.99927	0.126066	23.8173	0	31.9531	0.416668
1	wildtype	ACS5	5	224				0.7875	17.5821	1.2645	57.8551	26.6851	63.2397	20.2811	8.00225	87.9407	0.137874	0.352112	0	41.0882	3.06253	0	55.4972	113.502	0.352112	19.7538	30.0871	4.1019	3.07928	42.6257	15.5859	0	89.8363	0	9.79056	0.373135	0	0.36666	0.352112	6.78149	60.6891	21.9547	0	10.2226	0.0656483	31.6514	0	16.1763	0
1	wildtype	ACS5	6	225
1	wildtype	ACS5	7	226				0.7455	18.9045	0.964894	48.7226	34.875	69.0813	22.8342	8.62705	79.3987	0.133807	0	0	32.7896	3.9517	0	63.2588	140.303	0	27.7053	56.8505	0	0.342465	15.1018	15.8663	0	93.3724	0	6.62757	0	0	0.360744	0.324675	15.4101	59.9207	18.7348	0	5.60975	-0.0145648	56.8144	2.32745	7.19247	0
1	wildtype	ACS5	8	227				0.758	30.9709	1.97392	58.837	43.6494	70.437	25.8728	9.06947	132.342	0.16343	10.447	0	27.9541	22.8891	0	38.7098	98.6616	9.40939	20.6983	22.0414	6.01299	5.32262	36.5154	10.8346	0	96.7782	0	3.22176	0	0	0.394981	0.998163	12.7411	45.5338	36.5429	0.477273	3.70676	0.12501	22.0414	0.25	34.2349	0.748163
1	wildtype	ACS5	9	228
1	wildtype	ACS5	10	229
1	wildtype	ACS5	11	230
1	wildtype	ACS5	12	231		27.693	36.121	0.74	17.9534	1.08159	54.5858	29.6997	63.5727	21.1332	8.36571	93.1448	0.180183	0.316455	0	41.1518	15.7437	0	42.788	129.942	0.316455	38.3435	43.7226	0	0.373135	17.2443	13.1845	0	98.0763	0	1.92372	0	0	0.404028	0	3.08638	64.666	29.2428	0	3.00472	0.0115229	42.2713	6.10659	6.51513	0
1	wildtype	ACS5	13	232				0.9395	32.7704	0.969209	71.1229	41.6253	54.8102	25.2885	10.0706	125.537	0.164649	4.31013	0	33.4173	17.6074	0	44.6651	108.961	2.71766	31.4007	26.2994	7.90498	3.68093	27.9964	12.8536	0	93.2058	0	6.79415	0	0	0.425099	1.12519	7.91933	30.7284	52.0597	2.04542	6.1219	0.0861985	27.4103	0.233645	17.8841	0.219298
1	wildtype	ACS5	14	233				0.9275	35.6764	1.24954	68.7504	46.0343	72.2948	25.6695	9.5753	168.066	0.160232	3.75267	0	44.6869	8.41665	0	43.1437	111.175	3.75267	30.5406	26.5782	2.13431	3.94835	33.0458	13.2949	0	93.9739	0	5.83079	0.195312	0	0.411145	1.67345	5.90971	39.2636	47.9825	0	5.17062	0.0731808	27.2041	0.420538	14.5339	0
1	wildtype	ACS5	15	234				0.4265	11.9688	6.4168	71.6983	14.2652	48.5552	15.5678	6.5879	-431.419	0.108202	12.0101	0	34.4615	1.72239	0	51.806	84.1277	8.66881	2.80935	21.1513	10.667	18.7108	37.9928	14.0359	0	89.7007	0	10.2993	0	0	0.270103	1.75215	49.1416	38.9298	1.6822	0	8.4942	0.148476	21.1513	0	44.7404	1.22024
1	wildtype	ACS5	16	235		12.988	17.76	0.5315	10.2628	0	62.5046	15.2102	64.5669	15.4469	6.21702	-731.521	0.122489	0.568183	0	36.2051	1.16279	0	62.0639	118.796	0.568183	15.0106	38.4514	1.14958	9.19662	35.6237	14.3705	0	100	0	0	0	0	0.322565	0	30.999	68.4196	0.581395	0	0	0.0543722	40.1823	0	13.24	0
1	f6'h1-1 mutant	control	1	236	27
1	f6'h1-1 mutant	control	2	237	26			0.98	40.4458	2.07464	45.4654	96.3897	45.2053	39.7244	16.8904	180.063	0.145828	18.584	0	25.5056	19.6446	0	36.2658	105.367	15.0449	26.5563	28.4983	0.882915	2.42901	26.5886	16.1128	0	89.9531	0	3.14177	0.26738	6.63772	0.349241	16.3331	5.01957	23.3555	46.1409	1.41036	7.74059	0.047769	43.3469	0.442478	17.9774	0.221239
1	f6'h1-1 mutant	control	3	238	26			0.816	23.0341	1.18033	55.4464	37.1248	53.1428	24.4196	9.82061	96.7432	0.147305	0.294117	0	31.2018	10.8316	0	57.6725	133.063	0.294117	28.3338	50.1979	0.588235	1.15649	19.4295	13.3413	0	98.5758	0	1.42417	0	0	0.410048	0	10.0411	53.0933	36.2906	0	0.575017	0.00960387	51.3738	1.41772	8.60436	0
1	f6'h1-1 mutant	control	4	239	27			0.6875	19.6623	1.75156	70.3384	22.3653	42.1615	19.5889	8.06872	106.176	0.168222	0.403225	0	30.2681	19.466	0	49.8627	122.654	0.403225	29.5893	36.5543	0.80005	2.81839	29.8347	12.8866	0	94.8257	0	5.17431	0	0	0.424881	0.403225	7.9863	37.1455	48.82	0.806453	4.83858	0.050068	37.7402	1.19687	17.2766	0.396825
1	f6'h1-1 mutant	control	5	240	28			0.5885	9.59244	0	63.3792	12.7803	55.5556	14.4117	5.6921	-690.655	0.140458	2.63158	0	39.4737	7.89474	0	50	120.318	2.63158	10.5263	42.1053	0	7.89474	36.8421	10.8648	0	97.3684	0	2.63158	0	0	0.398132	0	10.5263	52.6316	34.2105	0	2.63158	0.0320977	42.1053	0	5.26316	0
1	f6'h1-1 mutant	control	6	241	24			0.9155	24.3849	2.61206	62.8996	29.0694	49.3263	21.7783	9.0502	183.038	0.182511	0.328948	0	35.6603	18.8655	0	45.1452	135.963	0.328948	32.9881	53.4621	0.653622	0	12.5673	10.2236	0	100	0	0	0	0	0.449746	0	3.66078	40.6396	55.3749	0	0.324675	-0.0140236	48.3812	7.38912	8.55056	0
1	f6'h1-1 mutant	control	7	242	26			0.634	16.6813	0.966942	77.2511	18.3145	67.2257	16.5563	6.28239	-91.542	0.166264	3.04733	0	34.1324	17.4003	0	45.4199	102.135	3.04733	14.9101	21.2188	3.1548	9.4644	48.2045	12.9256	0	91.1743	0	8.40201	0.42373	0	0.374188	2.73107	12.3583	41.8703	33.7244	0.490195	8.82573	0.11338	23.1787	0.42373	29.6311	0
1	f6'h1-1 mutant	control	8	243	27			0.8195	16.5648	1.72481	61.0066	23.8957	57.8762	19.3209	7.58718	90.8909	0.140765	0.75775	0	29.2422	11.0279	0	58.9722	130.539	0.75775	20.0112	44.7848	0	0.416668	34.0295	15.5316	0	88.4706	0	11.5295	0	0	0.366513	0.789802	14.6383	43.2487	31.0164	0	10.3069	0.0281032	44.4438	0.75775	12.6236	0
1	f6'h1-1 mutant	control	9	244	27	43.71	60.39	0.9585	27.7536	1.7867	55.7422	42.8398	63.6619	25.3917	9.95462	121.23	0.163938	0.240385	0	32.6227	15.7954	0	51.3415	127.506	0.240385	25.1647	43.4652	0	2.01564	29.1141	12.9584	0	97.7698	0	2.23022	0	0	0.405638	0	6.42039	51.2321	38.1191	0	4.22851	0.0323121	41.6709	3.52633	12.7615	0
1	f6'h1-1 mutant	control	10	245	24	42.418	62.406	1.0125	19.96	1.25313	47.6138	35.8656	57.6027	23.6436	9.47422	86.5735	0.125254	0.304878	0	32.5326	3.51876	0	63.6438	127.518	0.609755	23.6014	42.9677	1.25111	2.21827	29.3518	16.0419	0	96.1967	0	3.80333	0	0	0.370859	0	17.45	57.3464	22.0138	0	3.18981	0.0264705	44.2113	0	4.4087	0
1	f6'h1-1 mutant	control	11	246	26			1.141	42.8349	1.86294	49.0321	75.4193	63.1611	33.8522	13.4949	223.052	0.183976	1.17995	0	33.0968	23.8234	0	41.8998	117.337	1.17995	32.4486	29.6794	0.682724	1.16807	34.8412	13.0365	0	97.7835	0	2.21644	0	0	0.438379	0	6.35163	38.5106	53.428	0	1.70978	0.0692011	31.2363	0.324675	17.3673	0
1	f6'h1-1 mutant	control	12	247	24			0.857	24.2475	2.00294	67.1989	28.8459	59.2857	22.1312	8.78465	129.205	0.163373	2.58774	0	30.3412	17.439	0	49.6321	118.339	1.97798	27.1538	35.0365	2.6207	2.19759	31.0134	12.9079	0	94.8545	0	5.14552	0	0	0.401397	0	8.79251	45.2124	39.5296	0	6.46554	0.0584332	36.3266	0	16.7664	0
1	f6'h1-1 mutant	control	13	248	27			0.8965	16.6948	1.2646	53.4643	27.0456	48.4627	21.303	8.73999	70.1181	0.1464	1.13839	0	35.1299	9.36641	0	54.3653	121.335	1.13839	25.4991	36.0528	1.52301	1.99319	33.7935	14.9764	0	94.6171	0	5.3829	0	0	0.381965	2.62048	8.86417	56.4066	29.0153	0	3.09352	0.0429921	37.965	0.77381	12.3083	0
1	f6'h1-1 mutant	control	14	249	28
1	f6'h1-1 mutant	control	15	250	27			0.916	18.7615	1.76738	50.7796	32.1295	68.937	22.4658	8.34986	108.456	0.160608	0.347222	0	31.8815	14.735	0	53.0363	128.795	0.347222	33.6081	43.8383	0.347222	1.37462	20.4846	13.1045	0	94.9127	0	5.08733	0	0	0.421856	0.666667	6.87462	38.7137	46.8938	1.73611	5.11511	0.0182862	44.1807	1.71747	8.20321	0
1	f6'h1-1 mutant	control	16	251	28			0.7215	13.8866	0	61.498	14.8797	58.2161	15.2331	5.83434	-494.204	0.131282	0.775193	0	31.2587	5.64332	0	62.3228	135.197	0.775193	25.5586	55.644	0	1.67609	16.3461	14.3804	0	93.4903	0	6.50976	0	0	0.372423	0	13.8292	53.0102	27.7463	0	5.41425	-0.00875267	57.2857	0.775193	1.67609	0
1	f6'h1-1 mutant	ACS1	1	252
1	f6'h1-1 mutant	ACS1	2	253	24			1.326	37.9963	2.354	48.5786	65.34	59.6699	32.371	12.7418	225.162	0.174694	0.608	0	33.9311	19.5151	0	45.9458	114.448	0.608	17.8847	29.9205	1.26432	2.86406	47.4583	16.615	0	92.311	0	5.56699	2.12203	0	0.38723	0.891187	8.78297	51.4395	33.1582	0	5.72825	0.08662	30.6978	0.350267	25.6107	0
1	f6'h1-1 mutant	ACS1	3	254	28			0.618	8.79798	0	68.6238	11.3405	41.1958	14.2196	6.11825	-633.454	0.139615	0.877193	0	28.6025	8.23167	0	62.2886	131.444	0.877193	23.8415	48.1673	1.0101	0	26.1038	13.8501	0	95.4337	0	4.56629	0	0	0.366847	0	14.2068	58.2626	22.0634	0	5.46719	0.0163879	49.8125	1.0101	9.98607	0
1	f6'h1-1 mutant	ACS1	4	255	25			0.5725	13.1378	0	69.6349	13.4103	66.4812	14.222	5.41504	-835.603	0.197713	7.7371	0	24.8333	34.9182	0	32.5114	87.9872	5.6746	16.4132	10.6344	10.5848	10.0893	46.6037	8.84808	0	99	0	1	0	0	0.385965	0	14.5734	54.9276	28.1225	0	2.37649	0.192287	11.1344	0	56.7128	3.15774
1	f6'h1-1 mutant	ACS1	5	256	26	34.355	50.663	0.862	20.0168	1.50156	52.1176	33.3904	74.5532	22.6578	8.226	91.2879	0.12594	1.97906	0	33.9859	4.6501	0	59.3849	125.626	1.97906	20.2401	43.4273	2.68687	2.97661	28.6901	16.6806	0	86.3397	0	13.6603	0	0	0.332817	0	18.5114	65.9819	5.55836	0	9.94827	0.0361123	44.8293	0	12.4212	0
1	f6'h1-1 mutant	ACS1	6	257	26			1.063	36.3751	1.7962	52.8172	59.49	76.589	32.3714	10.6782	196.915	0.176955	2.31741	0	32.3553	22.0107	0	43.3166	117.63	1.91047	29.0518	31.6011	2.20032	2.16499	33.0714	12.7905	0	96.0418	0	3.95817	0	0	0.435059	0.37594	6.75083	33.5867	56.1331	0	3.15339	0.0668944	33.1223	0.608137	19.2512	0
1	f6'h1-1 mutant	ACS1	7	258	26			1.054	36.57	2.67797	68.1071	44.5501	61.5234	25.8908	10.361	246.737	0.198197	0	0	34.5843	25.9463	0	39.4694	119.867	0	36.674	32.3326	0.431163	1.11304	29.4493	12.3211	0	99.333	0	0.667012	0	0	0.432604	0.211865	8.06703	40.5087	50.0902	0	1.12216	0.0617284	32.5684	1.97537	14.8736	0
1	f6'h1-1 mutant	ACS1	8	259	28			1.015	34.8406	1.40629	70.3702	43.5151	55.0075	26.0606	10.598	184.476	0.17941	3.08008	0	39.9818	18.1633	0	38.7748	110.408	2.63948	33.457	25.5851	2.87223	4.89794	30.5481	11.8064	0	96.9116	0	3.08835	0	0	0.437153	0.876223	7.70349	32.3215	54.6684	1.97854	2.45188	0.0867156	26.0457	0.672087	18.8374	0.223214
1	f6'h1-1 mutant	ACS1	9	260	28			0.765	12.5742	0.3	60.8362	17.9559	50.3111	17.1786	7.14843	-581.59	0.154871	0.555555	0	35.0805	11.2786	0	53.0854	126.485	0.555555	35.4293	38.3914	0.5	0.555555	24.5682	14.2553	0	95.9432	0	4.05678	0	0	0.388753	0.990195	10.8133	53.4244	31.2054	0	3.56658	0.0334045	40.4788	0	6.73448	0
1	f6'h1-1 mutant	ACS1	10	261	30			0.5545	10.9609	62654.8	61.0726	14.535	77.1018	14.8631	5.55477	739074	0.141473	9.37397	0	33.9365	11.3155	0	45.3741	112.476	7.46293	32.2639	31.0933	8.16656	3.70812	17.3052	9.63787	0	99.4048	0	0.595237	0	0	0.378596	0	14.9145	62.7313	21.1492	0	1.20499	0.068855	30.4835	1.82999	19.2009	0.657895
1	f6'h1-1 mutant	ACS1	11	262	29
1	f6'h1-1 mutant	ACS1	12	263	24	46.524	69.393	1.007	27.6367	1.51371	52.7554	45.6747	59.0686	27.1144	10.8327	121.636	0.145782	0.498513	0	30.9702	10.837	0	57.6943	124.327	0.498513	17.7681	40.1715	0.963118	2.19823	38.4006	17.0637	0	88.5913	0	11.4087	0	0	0.358386	0	13.7889	59.4985	18.5465	0	8.16611	0.0467434	40.9519	0.233645	17.9097	0
1	f6'h1-1 mutant	ACS1	13	264	29			0.6115	10.5982	3.86667e+23	73.8591	12.4201	48.9154	14.5768	6	-763.027	0.230735	2.577	0	29.0416	42.3793	0	26.0021	103.079	1.67609	30.3643	16.2206	2.45129	3.10078	46.1869	8.87285	0	99.2248	0	0.775193	0	0	0.434985	0.775193	2.45129	56.5941	40.1794	0	0	0.142478	16.2206	0	37.249	0
1	f6'h1-1 mutant	ACS1	14	265	27	17.533	29.329	0.6245	9.4808	0	59.5451	12.7812	36.6355	15.8445	6.93194	-682.618	0.115353	0	0	27.1199	2.63158	0	70.2485	137.508	0	17.7631	53.9474	0	1.31579	26.9737	14.6536	0	97.2953	0	2.70468	0	0	0.340456	0	20.2485	67.69	6.72515	0	5.33626	-0.0015445	56.6521	0	5.40936	0
1	f6'h1-1 mutant	ACS1	15	266	26			1.05	33.4921	2.34504	56.5368	50.6252	55.9573	28.2425	11.4031	211.73	0.167494	0.210084	0	32.7706	17.313	0	49.7065	122.778	0.439442	29.2541	35.6975	0.210084	0.641406	33.7576	15.5812	0	91.8984	0	8.10159	0	0	0.392874	0	10.0502	46.6763	37.5712	0	5.70235	0.0528855	36.5709	0.229358	13.8172	0
1	f6'h1-1 mutant	ACS1	16	267	27			0.8065	19.7423	1.53772	62.6743	26.325	42.2558	21.5164	9.1881	105.852	0.171276	0	0	33.8012	15.8084	0	50.3905	134.239	0	29.3238	48.5299	0	0	22.1463	12.5016	0	100	0	0	0	0	0.391407	0	13.2268	59.8442	26.5957	0	0.333332	0.00575917	45.2407	6.09481	11.0337	0
1	f6'h1-1 mutant	ACS3	1	268	24	48.776	68.324	1.0225	33.9567	1.7705	60.3513	48.6895	53.7548	28.1216	11.5159	183.125	0.173198	0	0	39.5865	14.256	0	46.1575	117.404	0	20.6153	31.5429	0.428477	1.12013	46.2931	16.6526	0	93.5169	0	6.48309	0	0	0.345417	0.426466	19.033	72.7899	3.22654	0	4.52399	0.0790239	33.2629	0.426466	25.5043	0
1	f6'h1-1 mutant	ACS3	2	269	27			1.1705	35.192	1.52739	51.4231	59.8057	64.0813	31.8377	12.0552	186.846	0.166122	2.20285	0	38.4489	13.4522	0	45.896	117.912	1.1931	31.1191	31.7468	1.61629	1.55441	32.7703	13.8111	0	94.2882	0	5.71176	0	0	0.418316	0.961315	8.11292	34.1859	51.7711	0	4.9688	0.0556654	34.1563	0	10.3372	0
1	f6'h1-1 mutant	ACS3	3	270	24			1.0445	28.5827	1.26466	57.7203	44.3251	56.0496	26.4248	10.6353	141.516	0.164363	0.25	0	40.2381	11.7024	0	47.8095	116.885	0.25	18.5714	32.4167	1.20238	1.94047	45.619	15.871	0	93.8691	0	6.13095	0	0	0.354136	0	20.2024	62.9405	11.4881	0	5.36905	0.0762599	33.6191	0	25.1072	0
1	f6'h1-1 mutant	ACS3	4	271	27			0.875	29.7789	2.49903	65.2631	36.9451	56.8817	24.5344	9.77567	160.806	0.225204	2.37123	0	32.5254	35.8706	0	29.2327	105.2	2.12613	31.5505	19.4805	3.4201	3.64414	39.7786	10.4386	0	98.948	0	1.05199	0	0	0.437662	0.245098	5.10565	44.3706	48.3587	1.10043	0.81953	0.135911	19.7941	1.29709	34.4839	1.85787
1	f6'h1-1 mutant	ACS3	5	272	24			0.8515	28.0697	2.08067	67.9209	35.459	66.3964	23.0871	8.94018	164.86	0.185202	1.11607	0	35.2101	22.85	0	40.8238	118.926	0.818455	25.2039	33.0832	0.892857	1.10581	38.8957	14.2533	0	94.417	0	5.58292	0	0	0.360154	0.260418	16.2728	59.3827	18.1496	0	5.93441	0.0748702	32.7586	1.10581	24.2906	0
1	f6'h1-1 mutant	ACS3	6	273	28			1.145	36.1285	2.36455	65.4005	45.9451	64.2822	26.7026	10.4066	205.344	0.198753	2.62554	0	28.2289	31.8113	0	37.3343	114.498	2.55189	36.35	28.7499	2.5521	2.68537	27.1107	11.8016	0	95.0403	0	4.95969	0	0	0.442454	0.91093	7.49555	29.4483	56.8459	2.16427	3.13503	0.0926292	31.0421	0.46127	25.5951	0.721423
1	f6'h1-1 mutant	ACS3	7	274	29			0.9215	22.6289	1.67549	54.6484	34.965	42.1614	24.7302	10.5424	130.279	0.172612	0.621717	0	31.2551	19.6834	0	48.4397	118.534	0.621717	21.8801	35.5253	1.24343	1.84952	38.8799	12.3287	0	97.2239	0	2.77611	0	0	0.413251	0.930268	7.97289	40.4475	46.9659	0	3.6834	0.0720398	35.8615	0.304878	20.2638	0
1	f6'h1-1 mutant	ACS3	8	275	27			0.633	14.1453	1.05813	71.2378	17.4601	66.5073	16.436	6.13924	-167.162	0.153525	1.90759	0	38.1636	9.72178	0	50.207	114.788	0.980393	20.3034	34.7891	2.90919	4.35924	36.6587	14.1981	0	91.7262	0	8.27375	0	0	0.342652	1.04167	13.035	62.6916	14.0709	0	9.16089	0.0732611	37.13	0	19.5062	0.446427
1	f6'h1-1 mutant	ACS3	9	276	28			0.8605	33.0005	2.6138	73.7208	36.45	59.7842	23.8165	9.08589	265.917	0.240707	1.23099	0	26.4925	41.8975	0	30.379	116.106	1.23099	41.3236	26.6158	0.245098	1.26101	29.3236	9.9795	0	100	0	0	0	0	0.486505	0	7.29332	20.8514	60.6546	10.9579	0.242719	0.102517	27.091	1.77648	34.3321	0.257732
1	f6'h1-1 mutant	ACS3	10	277	27			0.951	30.565	1.80982	67.5858	35.5948	58.1446	23.7749	9.63052	174.834	0.180643	1.98276	0	32.3661	22.7926	0	42.8586	113.462	2.26053	27.4106	29.837	4.34526	3.00341	33.1433	11.7136	0	97.6307	0	2.36933	0	0	0.430134	0.78399	6.57381	40.9264	49.2953	1.11291	1.30756	0.0838741	30.9352	0.538195	23.5665	0.277778
1	f6'h1-1 mutant	ACS3	11	278	24			1.097	36.7407	1.49552	61.3429	53.3711	58.2214	28.6644	11.5415	196.055	0.178559	0.196851	0	31.6288	22.5437	0	45.6306	121.027	0.196851	20.7608	34.6371	0.58454	0.77538	43.0453	15.5978	0	93.9488	0	6.05125	0	0	0.383384	0.779132	14.0596	48.1844	32.2892	0	4.68758	0.0727613	35.8257	0.413222	26.4822	0.206612
1	f6'h1-1 mutant	ACS3	12	279	24			1.0915	31.5842	1.70805	56.5957	47.3406	55.1605	27.2223	10.9903	172.544	0.161192	0.2	0	30.7318	16.3042	0	52.764	124.624	0	23.515	39.1234	1.76858	2.07458	33.5184	15.3785	0	88.7521	0	11.2479	0	0	0.384438	1.11813	8.55515	44.0856	37.092	0	9.14908	0.0502826	40.708	0.252525	17.2627	0
1	f6'h1-1 mutant	ACS3	13	280	22	41.058	69.975	1.067	13.543	0.628122	47.5086	22.0489	61.991	18.4908	6.91726	-301.057	0.155909	1.5937	0	31.7022	14.8762	0	51.8278	124.952	1.5937	21.7382	45.453	1.19687	4.6883	25.3299	12.4679	0	98.1685	0	1.8315	0	0	0.373228	0.79365	14.0228	61.3812	22.3677	0	1.43467	0.0333089	44.99	1.90412	16.7599	0
1	f6'h1-1 mutant	ACS3	14	281	25	30.121	41.904	0.771	19.2413	1.54121	60.0392	27.3605	64.3597	20.342	7.9312	102.507	0.152868	1.38972	0	35.3026	10.4504	0	52.8573	121.033	0.704785	23.8115	37.2698	1.36523	1.8537	34.995	15.3104	0	93.1319	0	6.86813	0	0	0.372771	0.74569	10.8257	59.037	23.9494	0	5.44213	0.0500471	38.0353	0.342465	15.3934	0
1	f6'h1-1 mutant	ACS3	15	282	25			1.244	34.6111	1.88043	51.3948	56.0701	62.2839	29.3978	11.5971	184.862	0.189606	0.383193	0	31.4977	24.1608	0	43.9583	120.954	0.383193	28.9326	35.8409	0.441323	1.64123	32.7608	12.8333	0	97.9378	0	2.06214	0	0	0.420412	0.193799	5.28407	49.7498	42.6564	0	2.11586	0.0561735	36.1309	2.37871	20.0947	0
1	f6'h1-1 mutant	ACS3	16	283	26			0.7195	17.8231	1.24541	71.0246	22.9501	65.8104	18.6231	7.27445	96.2447	0.160396	0.378787	0	50.4443	3.04779	0	46.1291	106.069	0.378787	13.8395	26.5543	1.53319	6.51682	51.1774	15.7261	0	97.6976	0	2.30242	0	0	0.261582	0.378787	63.8015	28.8456	0.79365	0	6.18049	0.121103	30.3718	0	35.8	0.396825
1	f6'h1-1 mutant	ACS2	1	284	24			1.166	26.628	1.14069	56.7522	43.9665	66.0631	25.7635	9.81311	122.512	0.165694	0.757575	0	36.9156	13.5245	0	48.8023	116.799	0.757575	25.6421	30.9849	0.919913	1.87229	39.8232	14.1808	0	97.2367	0	2.76335	0	0	0.408716	0.238095	9.66089	47.0851	39.9495	0	3.06638	0.0605676	31.36	1.20851	12.2583	0
1	f6'h1-1 mutant	ACS2	2	285	25	55.087	81.629	1.1232	34.9425	2.54082	55.325	53.5957	55.8413	29.4995	11.6608	192.394	0.176488	0	0	34.8568	18.7114	0	46.4317	122.134	0	31.5409	34.6486	0.411865	1.89766	31.501	13.7843	0	94.1145	0	5.88549	0	0	0.410937	0.427382	8.1924	40.1206	46.4234	0	4.83623	0.0541837	37.1799	0.213675	15.5773	0
1	f6'h1-1 mutant	ACS2	3	286	24			1.1524	19.7677	1.68125	50.9083	33.2994	66.6059	22.7005	8.48997	104.061	0.163072	0	0	37.6964	12.7115	0	49.5921	129.305	0	28.6775	45.0328	0.357142	0.396825	25.5357	13.5337	0	98.4761	0	1.52393	0	0	0.416852	0	7.23677	49.2781	41.698	0	1.78708	0.0218864	46.0659	2.08855	7.0648	0
1	f6'h1-1 mutant	ACS2	4	287	25	51.529	81	0.8744	27.7437	2.7767	67.7525	31.0491	62.157	22.2084	8.51874	191.443	0.178622	1.81738	0	32.3465	20.595	0	45.2411	122.461	0.87959	37.0002	37.7447	2.47799	1.78688	20.1107	11.7073	0	96.1194	0	3.8806	0	0	0.411898	1.19237	9.63481	41.3528	41.831	1.78461	4.2044	0.0427249	37.728	1.79986	11.8376	0.316455
1	f6'h1-1 mutant	ACS2	5	288	24			1.1516	32.0487	1.7219	61.7039	46.9326	61.4481	26.6139	10.409	181.075	0.192589	0.40023	0	33.6111	25.5977	0	40.391	114.003	0.204918	32.1863	27.6115	0.995772	3.24207	35.7595	12.5351	0	95.7645	0	4.23545	0	0	0.44164	0.452443	5.65395	29.7105	59.5867	0.45573	4.14063	0.0865485	27.667	1.2433	20.5	0.247525
1	f6'h1-1 mutant	ACS2	6	289
1	f6'h1-1 mutant	ACS2	7	290	30			0.7668	20.5562	1.45059	66.0857	25.2905	67.5113	19.4725	6.97096	111.003	0.170325	2.24182	0	42.7993	14.0158	0	40.943	116.014	1.88468	26.5741	32.2849	1.86098	2.61291	34.7823	11.3264	0	97.4067	0	2.59331	0	0	0.430234	0.357142	7.46969	38.9171	49.496	1.1271	2.63299	0.0668903	33.8305	0	14.9599	0
1	f6'h1-1 mutant	ACS2	8	291	26			0.8876	22.7537	1.71039	57.9284	33.5234	48.7646	23.8901	9.92125	121.945	0.188198	1.86771	0	33.7038	24.2112	0	40.2173	111.945	1.86771	31.3356	25.2888	1.57701	2.82946	37.1015	11.4152	0	96.0635	0	3.93645	0	0	0.450278	0.328948	7.38994	29.2252	55.9742	3.43595	3.64576	0.0865508	26.2844	1.52999	20.4037	0
1	f6'h1-1 mutant	ACS2	9	292	30			0.576	14.2415	3.1e+29	65.28	18.1799	32.2207	18.8941	8.02637	-317.174	0.18489	0.520833	0	31.4319	24.0578	0	43.9895	116.679	0.520833	26.16	32.5184	2.02357	1.40563	37.3716	9.82964	0	98.4588	0	1.54124	0	0	0.460353	0	1.91583	33.7896	59.7853	1.93709	2.57228	0.0786029	32.5172	0.944562	24.1667	0
1	f6'h1-1 mutant	ACS2	10	293	25			1.0188	25.4514	1.27031	49.6718	45.5408	70.3424	26.4638	9.7216	125.599	0.161445	0.868753	0	37.6641	13.0365	0	48.4307	127.893	0.578055	24.5261	43.03	0.290697	0.86541	30.7097	14.6753	0	95.4347	0	4.56533	0	0	0.391941	0	8.64605	61.9418	25.4249	0	3.98727	0.0338716	44.8432	1.10703	13.0065	0
1	f6'h1-1 mutant	ACS2	11	294	27			0.9216	28.4139	2.16466	60.0297	38.4302	53.2526	24.8829	10.0462	185.627	0.191267	0	0	35.6164	23.4149	0	40.9686	135.979	0	43.802	50.7049	0	0.255103	5.23794	10.1662	0	99.4186	0	0.581395	0	0	0.496055	0.290697	1.34009	22.5609	68.8231	6.69447	0.290697	-0.0236814	41.1545	11.5065	3.88256	0
1	f6'h1-1 mutant	ACS2	12	295	26			0.6432	18.3743	1.26587	64.6202	23.4005	58.2822	19.0182	7.6909	78.7247	0.135794	2.7599	0	31.0569	8.05599	0	58.1272	124.852	1.95261	25.0466	41.6363	3.64109	3.5146	24.2089	13.4781	0	96.3706	0	3.62941	0	0	0.362679	0	15.0921	64.1668	16.3639	0	4.37718	0.0362103	42.4292	1.21921	13.426	0.357142
1	f6'h1-1 mutant	ACS2	13	296	27			0.8424	24.7478	2.52593	70.2837	27.3604	51.8456	21.2648	8.11355	163.336	0.179791	2.30646	0	35.7043	19.0645	0	42.9246	114.76	2.28299	28.2878	31.8015	1.93669	3.80297	31.888	10.7939	0	97.4149	0	2.58512	0	0	0.45062	1.22829	7.83343	30.7233	53.8688	4.9893	1.35683	0.0775538	34.2139	1.25084	23.1857	0.66714
1	f6'h1-1 mutant	ACS2	14	297	25			1.0496	23.6897	1.43262	61.1934	33.84	58.5062	23.2203	9.15706	108.037	0.147213	0	0	31.7617	11.1223	0	57.116	121.947	0	17.7272	37.665	0.347222	3.64245	40.6182	16.4757	0	90.7262	0	9.27385	0	0	0.356043	0	16.7095	53.5361	22.2805	0	7.47391	0.0552492	39.8619	0	18.7635	0
1	f6'h1-1 mutant	ACS2	15	298	26			0.6488	12.0825	0	62.5833	16.6495	52.6408	17.1662	6.69934	6.25e+31	0.197371	3.77725	0	37.6662	24.9778	0	33.5788	103.949	3.77725	25.488	19.554	1.13636	5.42382	44.6206	9.97934	0	98.911	0	1.08902	0	0	0.420333	0	10.7897	45.2729	42.3382	0.510205	1.08902	0.13643	20.643	0.520833	36.8458	2.58291
1	f6'h1-1 mutant	ACS2	16	299	24	28.369	41.031	0.7496	16.7867	1.425	60.7702	23.8047	67.9617	19.0237	7.28185	84.2972	0.114937	3.61206	0	26.0789	4.73989	0	65.5692	127.784	3.61206	17.9977	47.9293	2.01095	2.83062	25.6194	16.2289	0	91.9432	0	8.0568	0	0	0.316954	0.81967	27.5393	54.7972	7.62095	0	9.22288	0.0269247	49.5426	0	12.4243	0
1	f6'h1-1 mutant	ACS4	1	300				0.907	24.5991	2.36152	64.3594	29.4302	55.1326	21.3647	8.64947	162.882	0.158134	1.37574	0	36.4227	11.4033	0	50.7983	112.761	1.37574	24.6093	27.6127	2.3583	3.82579	40.2182	15.4062	0	88.6614	0	10.0584	1.28017	0	0.391959	2.5574	8.79884	39.8801	37.9586	2.61031	8.19477	0.0774945	29.2015	0	15.9655	0
1	f6'h1-1 mutant	ACS4	2	301	23			0.996	25.6426	1.72731	67.8262	28.3951	55.6229	20.8057	8.32099	-179.75	0.188175	0	0	30.9442	22.8356	0	46.2202	125.417	0	30.8805	40.681	1.35659	0.925925	26.1559	12.4746	0	99.1168	0	0.883242	0	0	0.397181	0	10.8274	54.5211	32.1618	0.265958	2.2238	0.0429453	40.6489	3.13926	16.1898	0.5
1	f6'h1-1 mutant	ACS4	3	302		20.759	28.43	0.659	14.4823	1.41562	60.3517	20.5654	56.1925	17.9369	7.29317	74.0403	0.138166	2.31826	0	40.8978	2.75562	0	54.0284	115.597	2.31826	11.8847	37.5512	2.24175	4.1869	41.8171	17.7054	0	83.7741	0	15.7542	0.471697	0	0.273801	1.41509	38.6789	45.609	1.82966	0	12.4673	0.0735127	38.505	0.446427	26.1453	0
1	f6'h1-1 mutant	ACS4	4	303	28			0.694	20.69	1.76719	70.7621	25.7852	34.9848	22.228	9.49871	111.726	0.178321	1.72752	0	31.0806	22.148	0	45.0438	117.05	1.02791	17.6509	35.363	1.71839	2.0746	42.1651	13.5744	0	97.2349	0	2.41297	0.352112	0	0.384602	1.05634	14.2365	56.7895	26.1992	0	1.71839	0.0860125	35.7202	1.01878	32.151	0.352112
1	f6'h1-1 mutant	ACS4	5	304	28			0.874	26.7736	1.50273	66.3201	35.1001	65.4462	23.1187	9.0908	153.586	0.172824	1.67979	0	37.6565	15.9162	0	44.7475	117.434	1.39889	23.6248	32.3831	1.13057	2.77135	38.6913	14.5793	0	96.4306	0	3.03655	0.53288	0	0.3886	0.53288	9.49363	57.0834	28.4905	0	4.39955	0.0679421	34.0685	0.2809	18.9223	0
1	f6'h1-1 mutant	ACS4	6	305				0.634	18.4983	0.767923	71.2734	24.0752	43.948	20.3131	8.38961	73.3975	0.160272	1.46977	0	43.3934	8.04287	0	47.094	106.228	1.46977	13.9117	27.0681	4.11852	8.18591	45.246	15.724	0	92.9419	0	7.05805	0	0	0.300407	1.49018	42.7506	49.7882	3.33256	0	2.63854	0.113142	28.1755	0.755337	37.2951	0.36232
1	f6'h1-1 mutant	ACS4	7	306				0.7275	23.3087	0.983398	60.9496	123.84	52.2316	36.5821	14.4179	98.2468	0.143594	10.5769	0	35.2146	11.4057	0	42.8028	124.406	6.57052	16.6174	42.8241	0	0.859864	33.1282	20.6262	0	87.3442	0	5.76479	0	6.89102	0.289751	10.8974	18.0565	54.219	9.71425	0	7.11283	0.0289384	50.3414	0.502722	19.2653	0
1	f6'h1-1 mutant	ACS4	8	307				0.5095	12.2818	0	80.8039	13.545	45.1764	15.2143	6.32518	-819.264	0.180451	1.08695	0	39.9154	16.0525	0	42.9451	114.474	1.08695	19.1529	33.3989	1.13871	2.76915	42.4534	13.1384	0	100	0	0	0	0	0.304164	0	48.687	47.9883	2.22567	0.555555	0.543477	0.0922905	33.5024	1.08696	31.9634	0.555555
1	f6'h1-1 mutant	ACS4	9	308				0.665	14.9344	0.791796	65.6437	20.3849	42.0682	18.9738	8.10328	64.8942	0.19517	3.68687	0	37.9521	23.5594	0	34.8016	107.775	3.23232	22.7994	24.6669	2.62025	3.95141	42.7296	10.7624	0	98.1481	0	1.85185	0	0	0.400286	0	8.23353	59.3206	29.2713	0.462962	2.71164	0.116554	25.5351	0.454545	29.4204	1.32275
1	f6'h1-1 mutant	ACS4	10	309	26			0.823	24.2298	1.65869	58.1069	33.9746	44.7671	24.5194	9.97942	123.382	0.146732	2.44015	0	35.1498	9.14748	0	53.2626	117.791	1.21836	17.4764	35.4407	2.44357	4.54556	38.8754	16.5116	0	91.8947	0	7.52393	0.581395	0	0.326161	2.33242	23.1652	62.1394	6.93228	0	5.4307	0.0737144	37.9026	0	25.0692	0
1	f6'h1-1 mutant	ACS4	11	310
1	f6'h1-1 mutant	ACS4	12	311	23	52.611	73.765	1.0245	37.4577	2.6538	61.3275	52.0653	64.9717	28.4614	10.8436	245.666	0.189192	1.02732	0	38.0465	20.6907	0	40.2354	114.526	0.630498	29.5783	28.3846	1.00166	3.42102	36.984	13.4858	0	95.8779	0	3.52365	0.598438	0	0.424144	1.22894	4.5991	44.319	47.1582	0.627298	2.06745	0.0767155	29.1622	0.425685	17.5254	0
1	f6'h1-1 mutant	ACS4	13	312				0.514	9.34811	0	67.1451	12.5996	54.7008	14.356	5.6921	-673.064	0.13611	2.63158	0	36.8421	7.89474	0	52.6316	120.031	0	21.0526	39.4737	2.63158	5.26316	31.5789	13.7022	0	100	0	0	0	0	0.34599	0	15.7895	78.9474	5.26316	0	0	0.045065	42.1053	0	10.5263	0
1	f6'h1-1 mutant	ACS4	14	313	27	44.427	75.122	1.0845	37.6797	2.27892	64.1602	48.6453	62.517	26.993	10.5064	185.767	0.166716	2.07626	0	36.8932	14.7402	0	46.2903	112.399	2.07626	27.3857	29.1403	2.2981	3.77992	35.3198	12.5312	0	95.1549	0	4.84512	0	0	0.413852	1.66473	6.25924	39.1048	47.4877	0.614753	4.86882	0.0731479	30.6204	0.409835	14.2932	0.204918
1	f6'h1-1 mutant	ACS4	15	314	23			0.8915	23.7092	2.23386	54.9123	34.8296	67.8487	22.9235	8.96744	151.938	0.137477	0.618132	0	28.9803	8.68102	0	61.7205	133.138	0.618132	24.5534	48.58	0.61012	1.23907	24.3993	14.2841	0	95.6566	0	4.04575	0.29762	0	0.382083	1.22419	11.8611	58.8768	24.9187	0	3.11917	0.00684969	52.0047	1.54075	10.6097	0
1	f6'h1-1 mutant	ACS4	16	315	23			0.853	18.9172	1.73989	58.178	25.7842	62.6976	20.0403	7.64771	-61.4062	0.135097	0	0	33.4538	5.4179	0	61.1283	133.379	0	29.0063	50.5079	0.905797	1.4159	18.1641	15.1297	0	92.276	0	7.72402	0	0	0.379736	2.42053	12.1583	47.9853	32.5036	0	4.93228	-0.00075524	50.9036	1.00462	4.72664	0
1	f6'h1-1 mutant	ACS5	1	316				0.64	12.9408	1.2375	57.655	19.3948	71.384	16.9505	6.48162	-95.1315	0.117342	0.490195	0	34.8816	0	0	64.6282	128.77	0.490195	17.0076	45.9385	0.657895	1.96292	33.9429	18.9229	0	91.907	0	8.09294	0	0	0.233065	0	60.3428	26.2486	0	0	13.4086	0.0267995	48.5937	0.416668	13.4188	0
1	f6'h1-1 mutant	ACS5	2	317
1	f6'h1-1 mutant	ACS5	3	318
1	f6'h1-1 mutant	ACS5	4	319		15.825	20.156	0.571	11.1404	0	64.3567	15.7949	82.3034	15.0736	5.3891	-261.14	0.125325	2.71183	0	35.1271	1.74485	0	60.4162	100.841	2.16835	8.54967	25.567	3.32625	13.8043	46.5844	17.7186	0	87.9008	0	12.0992	0	0	0.234211	1	56.3415	25.9514	0	0	16.7071	0.109806	26.8063	0	33.3499	0
1	f6'h1-1 mutant	ACS5	5	320				0.2745	14.9261	0.35	80.8321	15.6601	55.5682	15.4137	6.18574	-659	0.196958	0.653593	0	39.6559	21.4486	0	38.242	116.242	0	22.0755	32.9065	0.653593	3.29465	41.0697	11.6776	0	98.6661	0	1.33387	0	0	0.398028	0	13.392	51.7407	32.1729	0.680273	2.01414	0.0815276	32.8798	2.04082	26.2371	0
1	f6'h1-1 mutant	ACS5	6	321				0.554	11.3971	0	66.5508	15.3896	83.252	15.3066	5.51058	-576.003	0.140939	0.581395	0	44.6409	2.26823	0	52.5095	104.187	0.581395	12.9568	27.1476	2.90698	13.5244	42.8829	15.1958	0	96.654	0	3.34599	0	0	0.308335	0	46.3851	47.3778	4.55031	0	1.68684	0.109565	28.2392	0	32.3228	0.510205
1	f6'h1-1 mutant	ACS5	7	322				0.609	14.2379	4.125e+18	79.064	16.7396	68.3289	15.8046	6.00829	-191.947	0.174013	1.46557	0	42.4626	14.6396	0	41.4323	105.325	0.94474	12.9112	25.6748	1.91877	6.78354	51.767	15.7503	0	93.1835	0	6.8165	0	0	0.295319	0	38.3094	49.5683	4.41387	0	7.70844	0.148045	27.5642	0	42.8928	2.54289
1	f6'h1-1 mutant	ACS5	8	323				0.599	23.4248	1.45222	72.6997	26.8648	66.1964	19.9509	7.60893	128.316	0.138264	2.968	0	41.7595	2.96271	0	52.3098	109.292	1.65002	15.2742	30.8899	3.63217	10.662	37.8916	15.829	0	97.6154	0	2.38462	0	0	0.273914	0.337838	52.8843	34.4002	4.00438	0	8.37326	0.0922723	32.5369	0.347222	28.5241	0.347222
1	f6'h1-1 mutant	ACS5	9	324		18.597	22.332	0.561	13.3133	0.826759	72.6619	16.9668	48.7946	17.0274	7.12898	-158.755	0.147543	0.953157	0	47.2553	0.5	0	51.2916	118.294	0.953157	17.4504	38.0518	0.990195	1.96116	40.5933	17.6562	0	92.2708	0	7.72913	0	0	0.242786	0.490195	70.5347	17.3509	1.47097	0	10.1533	0.0633963	38.9941	1	26.6523	0
1	f6'h1-1 mutant	ACS5	10	325				0.773	14.7594	1.09101	56.5612	23.4902	71.9588	19.4739	7.00079	69.2684	0.120338	0.819673	0	34.9184	0.862327	0	63.3996	104.057	0.819673	12.3322	26.891	2.53043	14.5654	42.8613	18.686	0	82.9395	0	17.0605	0	0	0.269046	0.854765	42.5146	42.9615	0	0	13.6692	0.0932359	27.7533	0	25.1732	0
1	f6'h1-1 mutant	ACS5	11	326				0.7675	25.24	2.35429	69.5273	30.376	75.9444	20.8805	7.6421	149.906	0.164912	3.4294	0	43.4329	10.7434	0	42.3943	107.746	2.45505	16.267	27.8631	3.14189	4.3231	45.9498	14.8899	0	93.1934	0	6.80656	0	0	0.342575	0.90909	24.4662	50.0376	19.0312	0	5.55603	0.101509	28.496	0.28409	29.4551	0
1	f6'h1-1 mutant	ACS5	12	327				0.473	8.76218	0	69.8481	11.3389	58.1341	13.2092	5.1264	-630.877	0.135344	2.85714	0	34.2857	5.71429	0	57.1429	93.9177	2.85714	11.4286	20	5.71429	11.4286	48.5714	11.7734	0	100	0	0	0	0	0.327629	0	28.5714	60	8.57143	0	2.85714	0.127693	20	0	42.8571	0
1	f6'h1-1 mutant	ACS5	13	328
1	f6'h1-1 mutant	ACS5	14	329				0.5195	10.9865	0	66.7095	15.2104	81.2883	14.8117	5.29652	-734.411	0.145747	1.17794	0	48.8091	0.609755	0	49.4032	102.49	1.17794	18.6205	23.5767	4.42631	12.0255	40.1731	13.933	0	97.7173	0	2.28275	0	0	0.283854	0	59.515	35.1826	3.13242	0	2.16999	0.107951	24.6967	0.568183	32.8947	0
1	f6'h1-1 mutant	ACS5	15	330
1	f6'h1-1 mutant	ACS5	16	331
[truncated: 348 more columns]

## Sheet: Experiment 2
Tissue used for PlantEye and Phenospex measurement:					inflorescence stem	whole plant	whole plant	whole plant	whole plant	whole plant	whole plant	whole plant	whole plant	whole plant	whole plant	whole plant	whole plant	whole plant	whole plant	whole plant	whole plant	whole plant	whole plant	whole plant	whole plant	whole plant	whole plant	whole plant	whole plant	whole plant	whole plant	whole plant	whole plant	whole plant	whole plant	whole plant	whole plant	whole plant	whole plant	whole plant	whole plant	whole plant	whole plant	whole plant	whole plant	whole plant	whole plant	whole plant	whole plant
Days after sowing:					depending on plant	15	15	15	15	15	15	15	15	15	15	15	15	15	15	15	15	15	15	15	15	15	15	15	15	15	15	15	15	15	15	15	15	15	15	15	15	15	15	15	15	15	15	15	15
Experiment	Line	Treatment	Plant number	Block ID	Flowering time [days after sowing]	3D Leaf Area mm²	Canopy Light Penetration Depth mm	Convex Hull Area Coverage %	Convex Hull Area mm²	Convex Hull Aspect Ratio	Convex Hull Circumference mm	Convex Hull Maximum Width mm	Digital Biomass mm³	GLI Average	GLI [-0.2:0] %	GLI [-1:-0.2] %	GLI [0.15:0.3] %	GLI [0.3:0.6] %	GLI [0.6:1] %	GLI [0:0.15] %	Hue Average °	Hue [0:25] %	Hue [100:125] %	Hue [125:360] %	Hue [25:50] %	Hue [50:75] %	Hue [75:100] %	Lightness Average %	Lightness [0:0] %	Lightness [0:25] %	Lightness [100:100] %	Lightness [25:50] %	Lightness [50:75] %	Lightness [75:100] %	NDVI Average	NDVI [-1:0] %	NDVI [0.15:0.3] %	NDVI [0.3:0.45] %	NDVI [0.45:0.6] %	NDVI [0.6:1] %	NDVI [0:0.15] %	NPCI Average	NPCI [-0.2:0] %	NPCI [-1:-0.2] %	NPCI [0.2:0.4] %	NPCI [0.4:0.6] %	NPCI [0.6:1] %	NPCI [0:0.2] %	PSRI Average
2	WT	control	1	140	25	52.9813	1.24981	48.2566	98.2798	58.6617	39.4072	14.8813	300.296	0.168608	1.44704	0	33.9243	18.2024	0	46.4263	116.725	0.774258	25.4667	32.7493	2.43154	1.73842	36.8398	15.5192	0	91.2607	0	8.47792	0.261398	0	0.408431	0.126262	10.8588	36.1714	46.449	0.135135	6.25927	0.0687809	33.271	0.390264	16.4862	0	0	49.8525	0.0232888
2	WT	control	2	141	26	54.8863	1.90625	51.8605	88.6059	54.9711	37.8758	15.3926	349.656	0.182235	0.552685	0	31.6443	23.433	0	44.3701	118.83	0.413019	34.0573	32.6967	0.975392	2.79362	29.064	13.8032	0	96.8124	0	3.04307	0.144509	0	0.418791	0.144509	11.9848	38.8139	46.4413	0.139665	2.47586	0.0597125	33.9432	0.83799	13.111	0	0	52.1078	0.0191261
2	WT	control	3	142	27	21.1872	1.14551	61.2562	31.6807	61.5558	21.8996	8.61248	118.474	0.166649	0.815218	0	42.2745	10.2432	0	46.667	127.264	0.815218	30.8764	43.6182	0.870735	0.294117	23.5253	13.9002	0	96.1525	0	3.84744	0	0	0.39797	0	7.80673	58.9582	28.9908	0	4.24426	0.0216603	42.8725	2.02482	7.41071	0	0	47.6919	-0.0041523
2	WT	control	4	143		48.3116	2.49652	47.2073	90.3604	58.6558	38.5488	15.0772	293.468	0.174583	1.29901	0	35.7647	19.4375	0	43.4988	114.324	0.854736	22.9035	29.5067	1.4473	3.30831	41.9794	15.2995	0	91.1975	0	8.51517	0.287357	0	0.400436	0.862603	6.79431	43.2855	41.9819	0	7.07571	0.0784407	30.0733	0.434	21.6038	0	0	47.8889	0.0321576
2	WT	control	5	144		57.238	1.23087	56.7435	90.4947	59.7478	38.2455	15.1825	288.635	0.184592	1.7877	0	41.5742	17.5685	0	39.0696	113.881	1.65543	34.6391	27.525	2.05225	2.05225	32.0759	12.7936	0	96.8011	0	3.07455	0.124378	0	0.4442	0.509237	3.97199	30.6324	60.1368	0.51282	4.23678	0.0669881	27.6654	1.28254	9.22798	0	0	61.8241	0.0287123
2	WT	control	6	145	26	78.1921	2.04886	17.3064	555.075	36.9488	102.739	43.9186	430.49	0.0943603	37.4277	0	18.3803	15.2122	0	28.9797	68.3825	40.1085	19.3249	20.6729	1.10963	2.30777	16.4764	10.7908	0	94.934	0	0.721141	0.242063	4.10281	0.236479	33.2896	2.70341	21.0263	31.3987	0.457148	11.1248	0.00995654	58.0866	1.23751	11.6593	0.076687	0	28.9399	-0.0594054
2	WT	control	7	146	28	29.7015	3.09807	53.6932	45.4052	77.1386	26.2465	9.58385	210.175	0.162901	0.505257	0	40.1285	11.8716	0	47.4946	116.759	0.505257	25.2416	33.6185	1.02052	2.77319	36.8409	13.4075	0	97.2218	0	2.77819	0	0	0.402746	0	9.09818	58.3038	29.8096	0.257732	2.53066	0.0604124	33.6185	0.505257	15.877	0	0	49.9993	0.0264045
2	WT	control	8	147	25	35.9072	1.96243	56.6666	53.0069	44.7092	30.0351	12.2795	229.401	0.171326	1.41785	0	37.9395	15.0333	0	45.6093	126.847	1.61946	27.8323	43.1443	0.403225	1.2247	25.776	13.9315	0	95.67	0	4.12681	0.203252	0	0.392439	0.413336	10.9612	47.2011	36.4927	0	4.93161	0.0290415	41.3096	3.28319	11.9589	0	0	43.4483	-0.00739222
2	WT	control	9	148	27	80.7549	4.45848	53.2306	124.785	59.7655	44.7573	16.7528	654.292	0.219805	1.02508	0	33.8833	33.7965	0	31.2952	114.142	0.923041	44.9974	24.7407	1.12805	1.9444	26.2664	11.456	0	97.5424	0	2.35556	0.102041	0	0.483962	0.307422	4.08874	22.6959	62.8556	8.21081	1.84149	0.0812395	25.0452	1.64455	17.4445	0	0	55.8658	0.0286461
2	WT	control	10	149	28	45.8115	2.44444	46.0066	77.5351	54.9865	35.0189	14.4791	258.383	0.205547	0.35213	0	37.7058	27.3844	0	34.5577	119.335	0.35213	38.2464	33.9195	1.02534	1.89159	24.565	10.9789	0	97.7725	0	2.06299	0.164474	0	0.481816	0.168919	2.20478	22.7127	65.4941	6.67347	2.74603	0.0526931	32.0288	3.44686	17.7305	0	0	46.7938	0.00962564
2	WT	control	11	150	27	68.2412	2.82294	63.3478	89.6382	43.3679	39.9543	16.7209	426.28	0.200042	2.6869	0	33.8721	28.2684	0	35.1726	108.942	2.19429	37.5703	22.5883	2.07961	3.5732	31.9943	11.4628	0	97.932	0	1.95003	0.117925	0	0.452956	0.368257	6.1236	27.7445	62.0763	0.992432	2.69495	0.0908805	24.3983	0.493602	19.535	0.117925	0	55.4552	0.0426215
2	WT	control	12	151	27	81.4754	2.07262	56.3222	124.158	65.0468	43.6478	16.6797	553.796	0.210035	0.980395	0	35.9381	30.0916	0	32.9899	113.59	0.874288	43.4713	24.7152	1.3785	1.85599	27.7047	11.5337	0	98.1575	0	1.84247	0	0	0.468695	0.588496	3.60696	26.4799	65.0466	2.92187	1.35618	0.0776205	24.5999	1.85779	13.3143	0	0	60.228	0.0297222
2	WT	control	13	152	28	32.6271	1.71741	62.2356	45.3591	56.8176	26.4146	10.5361	173.482	0.189192	0.460839	0	40.7636	19.3443	0	39.4313	122.536	0.460839	40.2719	35.7586	0	1.15104	22.3576	11.83	0	99.7685	0	0.231482	0	0	0.453263	0	3.65774	38.0546	57.1531	0.452572	0.681968	0.0406275	36.9137	1.80612	11.3988	0	0	49.8814	0.0076792
2	WT	control	14	153	27	50.8044	2.18206	61.5549	67.456	56.9702	32.5194	12.7196	303.87	0.19766	1.76223	0	35.448	25.9288	0	36.861	114.103	1.42997	36.1257	27.4422	0.972213	2.51069	31.5192	11.8127	0	98.2538	0	1.74618	0	0	0.443012	0.627436	5.56371	33.395	56.4313	1.12227	2.8602	0.0742943	28.2251	1.13006	14.4195	0	0	56.2252	0.0292675
2	WT	control	15	154	28	61.6683	1.92595	53.1812	97.3344	59.0025	39.2256	14.9528	332.695	0.194659	1.27007	0	37.2559	24.5907	0	36.8833	112.515	0.88871	34.7004	24.229	1.02348	2.82672	36.3316	12.3087	0	98.4506	0	1.41716	0.132275	0	0.448649	0.132275	5.23403	35.594	56.0826	1.3992	1.55795	0.0809884	24.3433	1.40457	16.3377	0	0	57.9144	0.0358506
2	WT	control	16	155	28	37.9583	1.4637	55.8566	56.7908	51.2518	30.7887	12.4273	189.363	0.180477	0.982389	0	41.7992	16.7487	0	40.4698	117.098	0.791549	33.6407	29.7333	0.591764	1.60456	33.6381	12.6821	0	98.0161	0	1.98388	0	0	0.440564	0	4.59046	38.5761	53.8592	0.405396	2.56881	0.0553799	29.9447	1.7964	9.17936	0	0	59.0795	0.0192877
2	WT	ACS3	1	156	25	43.2985	1.96437	59.0437	63.8113	51.3863	32.0035	12.931	267.047	0.200129	0.538574	0	39.6076	24.9673	0	34.8865	120.003	0.538574	42.4897	31.5564	0.712185	0.875584	23.8275	11.9444	0	98.7887	0	1.21125	0	0	0.453482	0	3.23197	36.7221	58.2948	0	1.75117	0.0482927	31.5653	3.25239	8.192	0	0	56.9903	0.0147251
2	WT	ACS3	2	157	26	39.9791	1.2129	57.7017	61.5144	58.9587	31.313	12.2426	206.042	0.199405	0.558761	0	32.0136	29.4467	0	37.9809	115.05	0.75256	27.8751	30.191	1.65715	1.85898	37.6653	12.654	0	99.8214	0	0.178571	0	0	0.420838	0	8.299	46.7925	42.8822	0.913509	1.11273	0.0861048	30.7734	1.31242	25.6766	0	0	42.2375	0.0350043
2	WT	ACS3	3	158		56.5891	1.26015	65.6746	76.1841	51.6435	34.9364	14.1263	297.008	0.201155	1.38168	0	34.1498	28.5268	0	35.9417	114.188	1.24044	34.3179	27.4432	1.49553	3.02439	32.4786	12.5695	0	97.2657	0	2.7343	0	0	0.437334	0.141243	6.32848	39.7484	51.4652	0.54497	1.77172	0.0828079	28.1186	0.960371	19.0529	0.41762	0	51.4504	0.0353721
2	WT	ACS3	4	159	28	36.6507	1.94773	59.7587	53.4599	55.4724	29.3471	11.8296	232.579	0.197824	0.807767	0	37.6761	24.8885	0	36.6276	117.389	0.574009	31.2779	32.5653	1.79767	2.41896	31.3663	12.25	0	99.0471	0	0.952862	0	0	0.421739	0.192308	5.54842	46.3996	46.0002	0	1.85946	0.067612	33.1392	2.18087	18.9767	0.427489	0	45.2758	0.0240094
2	WT	ACS3	5	160	29	31.4812	0.907664	56.705	51.6616	51.3287	28.9711	11.4192	129.163	0.192686	0.195312	0	35.2114	23.0775	0	41.5157	122.617	0.195312	32.3294	36.7721	0.386152	1.63784	28.6791	12.8984	0	98.7421	0	1.25794	0	0	0.426949	0	5.4035	46.8307	47.1032	0	0.66258	0.0585559	38.1608	0.76336	19.643	0	0	41.4328	0.0159446
2	WT	ACS3	6	161	27	61.9206	1.35545	60.1519	90.9443	62.4939	37.3506	14.4762	325.814	0.193169	1.7247	0	35.0127	25.8473	0	37.4154	113.003	1.35188	28.1501	27.8103	1.59232	2.36239	38.733	13.928	0	95.5575	0	4.07661	0.365906	0	0.423233	0.846623	7.00692	37.5125	51.5208	0	3.11314	0.0880446	28.6587	0.621879	21.6641	0.606291	0	48.449	0.0375438
2	WT	ACS3	7	162	30	21.8441	1.54531	51.854	36.4939	55.3531	23.8791	9.64806	125.907	0.141396	1.22355	0	35.2293	8.4656	0	55.0816	123.586	1.22355	23.3466	39.6605	1.48809	3.96826	30.3131	15.8038	0	93.0114	0	6.98854	0	0	0.365377	0.308642	10.6041	63.2936	18.8161	0	6.97751	0.0408609	42.1186	0.29762	16.0935	0	0	41.4903	0.00666584
2	WT	ACS3	8	163	27	46.7544	1.2683	66.9308	59.6255	51.6281	31.2291	12.9576	229.183	0.199384	0.680775	0	38.8312	23.9451	0	36.5429	115.947	0.680775	42.6231	28.0315	1.03838	1.86692	25.7593	11.6914	0	98.6203	0	1.37969	0	0	0.45095	0.522064	2.53397	37.5502	57.8566	0.340388	1.19671	0.0673086	30.0792	1.00818	11.3969	0	0	57.5158	0.0284812
2	WT	ACS3	9	164	28	45.1006	1.54841	65.9175	58.0508	61.354	29.7498	11.2911	251.438	0.194796	3.17804	0	28.21	30.5114	0	38.1006	109.43	2.49372	27.7835	23.2661	2.21602	2.77143	41.4693	13.3505	0	94.4903	0	5.50973	0	0	0.419328	0.843557	7.69826	28.0535	54.6485	1.24356	7.51252	0.104092	24.1978	0.518473	28.2006	0	0	47.0831	0.0479067
2	WT	ACS3	10	165	28	43.2951	1.96816	63.724	58.3184	57.6617	29.6649	11.8513	257.086	0.18793	0.882032	0	42.489	17.2169	0	39.4121	119.23	0.702178	36.1154	31.6266	0.686659	1.93565	28.9335	12.6205	0	96.976	0	2.66025	0.363679	0	0.451352	0.895145	5.10632	27.1791	63.9953	0.518874	2.3052	0.054063	29.4286	3.25223	10.7421	0	0	56.5771	0.0109795
2	WT	ACS3	11	166	25	34.8034	1.81943	60.9564	48.7353	61.9606	27.4151	10.9709	206.352	0.205257	0.682895	0	44.8378	23.616	0	30.8633	116.167	0.682895	41.6303	27.7394	0.404918	2.31691	27.2256	11.8924	0	98.4407	0	1.55929	0	0	0.449415	0.274725	4.20172	33.5689	59.5905	0.6	1.76421	0.0623041	26.1087	3.19489	10.6547	0.2	0	59.8418	0.0254863
2	WT	ACS3	12	167	31	27.4918	1.20598	53.6302	44.7761	73.5606	25.2645	9.51461	140.727	0.16357	1.25263	0	45.2492	7.2243	0	46.2739	123.946	1.0001	41.0961	37.2502	1.01268	1.9885	17.6524	11.8019	0	95.7796	0	4.22039	0	0	0.4765	0.255103	1.9835	20.1444	70.9024	2.49414	4.22039	0.0168323	36.4949	3.01362	2.98073	0	0	57.5107	-0.0075356
2	WT	ACS3	13	168	27	43.6079	1.47532	58.9671	64.4416	56.7938	31.9703	12.5947	233.188	0.175328	2.56758	0	35.4966	18.8157	0	43.1201	121.678	2.56758	42.0748	35.2462	1.20426	1.03554	17.8716	12.4461	0	96.3819	0	3.6181	0	0	0.44503	0.82258	6.16278	29.3837	59.3461	1.31515	2.96962	0.0397137	36.6273	1.19478	5.87447	0	0	56.3035	0.00414659
2	WT	ACS3	14	169	29	34.4136	2.50201	57.1032	48.8257	55.3086	28.0331	11.103	216.742	0.18512	1.24232	0	37.196	19.4233	0	42.1384	120.753	0.6437	34.9448	34.3715	0.598618	2.8392	26.6022	12.0137	0	96.7027	0	3.09237	0.204918	0	0.460766	0.851784	2.50672	23.9904	67.2731	2.09688	3.28115	0.0462893	32.4099	3.95712	11.4515	0	0	52.1814	0.00704606
2	WT	ACS3	15	170	28	39.305	1.66503	50.4953	68.2207	58.7716	32.5844	12.8752	199.371	0.197732	0.362623	0	32.7448	26.7684	0	40.1241	121.497	0.176056	36.236	32.9354	0.362623	0.901305	29.3886	13.3355	0	96.5719	0	2.52865	0.899463	0	0.449452	0.174825	5.36817	29.1205	60.2729	1.82086	3.24278	0.0579049	31.0938	4.16928	18.0725	0	0	46.6644	0.0126944
2	WT	ACS3	16	171	30	36.1865	1.05275	78.8994	42.2107	67.7113	24.7781	9.44613	160.191	0.181211	2.12108	0	57.7717	6.76908	0	33.3381	108.624	1.26975	46.5225	19.0939	2.56149	4.66456	25.8877	11.5206	0	97.0184	0	2.98165	0	0	0.47599	0	5.49965	13.3796	77.9233	1.47636	1.72109	0.0709558	21.0234	0.628532	7.85277	0	0	70.4953	0.0349301
2	WT	ACS3_25sand	1	172	30	10.6999	0	59.9046	16.0651	82.4046	15.466	5.34838	4.79623e+22	0.112666	1.11111	0	29.9319	0	0	68.957	107.377	1.11111	11.9233	28.8472	1.69192	6.20067	50.2258	12.6138	0	98.8504	0	1.14958	0	0	0.417795	0	2.29974	67.2008	29.9313	0	0.568183	0.0646074	29.9709	0	7.35025	0	0	62.6788	0.0376653
2	WT	ACS3_25sand	2	173	30	20.625	0.973728	63.281	29.7463	59.7556	21.2747	8.47957	99.9467	0.150294	1.00961	0	50.2463	0.987187	0	47.7569	118.442	1.00961	40.2189	30.5682	0.64935	3.67354	23.8804	12.4931	0	96.073	0	3.58459	0.342465	0	0.455448	0.342465	4.01992	29.5422	60.8434	1.98754	3.26455	0.0366559	33.8946	0.324675	4.9452	0	0	60.8355	0.00897862
2	WT	ACS3_25sand	3	174	30	10.03	0	52.1596	15.4206	48.8115	15.9351	6.48999	-642.766	0.123142	1.62698	0	36.9841	0.79365	0	60.5952	125.018	0.833333	31.1111	40.9921	2.42063	4.92063	19.7222	12.1051	0	92.619	0	7.38095	0	0	0.433606	0	3.29365	33.5714	57.4206	0.79365	4.92063	0.00824436	43.373	0	2.5	0	0	54.127	-0.0142879
2	WT	ACS3_25sand	4	175	27	40.9751	2.30824	69.7659	51.4368	75.4349	27.0856	10.1638	256.234	0.18083	2.59131	0	39.5511	16.9034	0	40.9541	118.047	2.39447	40.5568	33.079	3.04428	2.6178	18.3077	10.8806	0	98.0003	0	1.29723	0.702428	0	0.462952	1.0728	3.39132	28.3083	57.0425	6.64044	3.54466	0.0339569	30.1428	4.81746	4.14986	0	0	60.8899	0.00595269
2	WT	ACS3_25sand	5	176	25	37.0191	1.7328	54.8411	60.2101	66.828	30.0886	11.5519	198.73	0.17738	0.740387	0	33.9779	19.8117	0	45.4701	122.444	0.56053	36.7315	36.4625	1.30998	1.86577	23.0697	12.3992	0	98.6957	0	1.3043	0	0	0.426929	0	7.45516	46.6719	45.1244	0	0.7485	0.0404732	36.8473	1.48812	8.81008	0	0	52.8545	0.00988498
2	WT	ACS3_25sand	6	177	26	52.7159	1.90148	57.6388	77.4907	58.3792	34.643	13.3211	324.45	0.197595	1.07383	0	36.6706	24.2784	0	37.9772	116.702	0.601922	35.2552	30.8035	1.10461	1.90179	30.333	12.604	0	97.8254	0	2.17459	0	0	0.436663	0.307431	5.86069	39.1319	52.1207	0.301837	2.2775	0.0695124	33.0323	1.0196	18.2124	0	0	47.7357	0.0244256
2	WT	ACS3_25sand	7	178	26	17.6646	1.37812	56.0827	27.63	53.6416	21.1388	8.48387	79.3704	0.154727	0.396825	0	46.6842	2.86949	0	50.0495	140.936	0.396825	38.1399	57.2272	0	1.79877	2.43725	10.4981	0	100	0	0	0	0	0.488583	0	1.02339	24.959	71.1632	2.45757	0.396825	-0.0510024	53.6621	9.22017	0	0	0	37.1177	-0.0517483
2	WT	ACS3_25sand	8	179	28	27.8733	1.36172	54.1051	46.0786	67.4715	26.9419	9.82522	139.491	0.162623	0.690735	0	38.9834	11.9538	0	48.372	115.897	0.690735	17.5473	33.5211	2.59047	3.26571	42.3847	14.5027	0	96.4204	0	3.57957	0	0	0.393486	0.672992	10.071	57.9993	29.0408	0	2.21584	0.0737046	34.8304	0	21.2722	0	0	43.8974	0.0339083
2	WT	ACS3_25sand	9	180
2	WT	ACS3_25sand	10	181	32	8.68892	0	60.3231	13.2594	78.3931	13.97	4.82374	-593.228	0.166328	2.58772	0	47.5	9.42982	0	40.4824	119.697	1.75439	34.5175	38.5965	2.58772	4.34211	18.2018	10.1046	0	97.4561	0	2.54386	0	0	0.438231	2.54386	6.92983	44.9123	42.1491	3.46491	0	0.0193511	36.9298	5.96491	10.3947	0	0	46.7105	-0.00914689
2	WT	ACS3_25sand	11	182	26	67.3982	1.27517	57.2237	107.508	63.7792	40.6692	15.6735	304.101	0.204169	0.573443	0	46.3653	20.5077	0	32.5535	117.447	0.458235	50.2786	26.979	0.45564	0.655982	21.1726	10.8731	0	98.3127	0	1.68727	0	0	0.521525	0	1.45005	13.367	66.2824	17.5464	1.35407	0.0524655	27.9855	1.55016	5.68717	0	0	64.7772	0.0152859
2	WT	ACS3_25sand	12	183	27	31.4118	1.22702	62.7466	46.3955	64.4793	26.3964	9.95453	136.863	0.160701	0.442616	0	51.5416	3.31116	0	44.7046	125.303	0.442616	54.1616	35.4233	0.663717	1.55664	7.75216	11.5893	0	98.2378	0	1.76222	0	0	0.499069	0.663717	2.63962	13.2842	76.5764	5.95092	0.885094	0.00443976	37.1975	1.98359	0	0	0	60.819	-0.0107367
2	WT	ACS3_25sand	13	184	25	24.6206	1.15078	62.6409	35.7764	69.8733	23.3386	8.65781	111.295	0.158031	0.255103	0	46.5066	6.1399	0	47.0984	138.395	0.255103	38.4768	57.3654	0	0	3.90268	10.2481	0	99.2347	0	0.765305	0	0	0.541023	0	1.05343	14.2463	55.9829	28.4623	0.255103	-0.0372886	61.4905	2.76776	0.607215	0	0	35.1345	-0.0355279
2	WT	ACS3_25sand	14	185	26	34.6495	1.34111	59.5192	49.4536	51.6788	29.0207	11.2723	160.381	0.193483	0.231482	0	42.4606	19.6679	0	37.64	120.764	0	44.2463	32.8025	0.231482	1.45604	21.2637	12.6232	0	95.7279	0	4.27208	0	0	0.447775	0	2.78617	27.3456	63.9172	0.210084	5.74105	0.0421851	32.1593	2.98475	5.58321	0	0	59.2727	0.00754112
2	WT	ACS3_25sand	15	186	28	15.5319	0.899999	70.9641	20.205	63.8045	17.7146	6.874	58.0132	0.143772	1.75439	0	47.6096	0	0	50.636	121.643	1.75439	42.4561	38.4649	0	3.00439	14.3202	8.43748	0	100	0	0	0	0	0.537057	0	0.438597	10.3289	71.1184	18.114	0	0.00554397	41.557	3.88158	0.877195	0	0	53.6842	-0.0059301
2	WT	ACS3_25sand	16	187	28	35.3183	1.45522	60.9266	50.896	54.9235	28.4825	11.4206	160.636	0.193343	0	0	39.613	22.2068	0	38.1802	127.831	0	47.1275	39.8311	0	0	13.0413	11.9988	0	98.5405	0	1.45949	0	0	0.466127	0	2.93978	29.448	66.1527	0	1.45949	0.0216854	39.5608	3.09232	4.57532	0	0	52.7716	-0.00838641
2	WT	ACS3_50sand	1	188	29	36.5296	1.4082	61.7537	51.9751	67.7001	27.4703	10.6123	197.297	0.146137	1.98568	0	44.5606	2.63487	0	50.8188	118.048	2.17365	42.0338	32.1909	3.8079	3.01922	16.7744	8.633	0	100	0	0	0	0	0.524346	0	1.59768	14.6088	69.0667	14.7267	0	0.0235733	33.8298	2.41596	3.8548	0	0	59.8994	0.00770088
2	WT	ACS3_50sand	2	189	24	23.8991	0.798921	76.4857	29.6998	73.5472	20.5798	7.49523	97.1064	0.156979	1.49694	0	56.663	1.23635	0	40.6037	109.069	0.855915	44.6806	21.0897	2.99588	5.6886	24.6893	10.5474	0	97.9199	0	2.08004	0	0	0.492605	0	1.87738	25.2508	59.2658	11.8272	1.77884	0.0545261	21.9598	1.22313	5.14706	0	0	71.67	0.0256881
2	WT	ACS3_50sand	3	190
2	WT	ACS3_50sand	4	191	25	27.1968	1.4294	57.6743	41.2673	71.7046	24.7662	9.16744	139.96	0.169351	0.308642	0	39.0163	12.5831	0	48.0919	130.595	0.308642	40.6398	46.1017	0	0.217391	12.7325	12.8411	0	98.9398	0	0.846588	0.213675	0	0.431791	0	3.61549	50.4209	44.9034	0	1.06026	0.0019548	43.6455	4.26395	1.88712	0	0	50.2034	-0.0181136
2	WT	ACS3_50sand	5	192
2	WT	ACS3_50sand	6	193	28	49.4405	2.12296	48.9015	86.0408	66.2013	35.8685	12.8471	270.31	0.179742	0.300325	0	40.8666	16.9048	0	41.9283	117.813	0.300325	31.9106	32.0446	2.08744	1.93786	31.7192	13.1424	0	96.8581	0	2.8433	0.298638	0	0.434554	0.298638	3.5919	43.3942	48.8255	0.745065	3.14464	0.059523	33.2577	0.887733	13.4449	0	0	52.4097	0.0176174
2	WT	ACS3_50sand	7	194	29	20.2249	1.10156	76.0765	24.2546	62.7872	19.2475	7.40518	101.627	0.133955	2.90813	0	43.2903	1.08325	0	52.7184	111.883	2.54049	29.5628	29.0537	4.19266	5.67799	28.9723	11.7014	0	98.2709	0	1.72911	0	0	0.436674	0	8.52188	28.7373	60.6739	0	2.06695	0.0538812	31.4883	0.710113	10.6065	0	0	57.1951	0.0237615
2	WT	ACS3_50sand	8	195	34
2	WT	ACS3_50sand	9	196	24	49.7771	2.71299	65.3271	62.7309	60.1985	31.1596	12.4474	289.876	0.201628	2.30987	0	39.7156	24.2337	0	33.7409	109.942	1.98729	38.1987	23.6579	2.62839	3.60069	29.9271	11.0921	0	97.7094	0	2.29063	0	0	0.471389	0.501489	2.64878	27.0769	66.692	1.42727	1.65359	0.0894786	23.1757	0.972615	18.9785	0	0	56.8732	0.0369708
2	WT	ACS3_50sand	10	197	36	10.7676	6.15497e+24	64.8786	14.82	62.735	15.0375	5.54428	6.9777e+25	0.109559	6.35947	0	33.0277	0	0	60.6128	110.249	5.65025	22.2887	30.1288	2.12766	7.86039	31.9442	12.2788	0	96.9139	0	3.08615	0	0	0.408524	1.56392	10.0298	41.0345	45.8496	0	1.52223	0.0481543	30.9418	0	6.59055	0	0	62.4677	0.0222239
2	WT	ACS3_50sand	11	198	30	15.6696	0.737503	52.5012	26.8657	64.009	20.3133	7.85808	62.5432	0.130729	0.76923	0	40.7248	0.746935	0	57.7591	130.907	1.13155	33.7633	47.5426	0.409835	2.67827	14.4744	12.3536	0	96.5835	0	3.41648	0	0	0.45429	0.409835	3.78946	28.7781	64.3637	0.772155	1.88674	-0.00947962	46.754	3.47272	1.88381	0	0	47.8894	-0.0233608
2	WT	ACS3_50sand	12	199	34	10.0991	4.2962e+24	62.7232	14.6696	68.3195	14.9111	5.71932	-624.599	0.0974051	1.19318	0	23.3362	0	0	75.4706	126.341	1.19318	24.173	47.568	3.50087	6.04555	17.5194	14.388	0	92.7045	0	7.29555	0	0	0.375327	0	13.2649	56.3816	24.9898	0	5.36373	0.00519228	49.3201	0	1.83421	0	0	48.8456	-0.00943722
2	WT	ACS3_50sand	13	200	25	11.3166	0.740626	45.4053	22.6343	70.738	18.5792	7.01234	-112.197	0.117455	0	0	33.1142	0	0	66.8858	137.953	0	31.7645	55.209	1.31915	0.943395	10.7639	11.356	0	98.2092	0	1.79085	0	0	0.497214	0	1.36712	16.1209	79.2966	1.89619	1.31915	-0.0208623	56.3749	1.25	0	0	0	42.3751	-0.0283137
2	WT	ACS3_50sand	14	201	36
2	WT	ACS3_50sand	15	202	31	18.8371	0.8875	66.8419	26.4146	60.6912	20.2904	8.04754	84.4364	0.147434	1.75317	0	48.0966	1.78847	0	48.3618	121.448	1.40595	39.695	37.1106	3.50913	3.89825	14.3809	10.7094	0	98.2209	0	1.77909	0	0	0.496509	0	3.1972	18.0003	70.979	7.48567	0.337838	0.0149577	38.5172	3.89825	6.00857	0.357142	0	51.2189	-0.000578765
2	WT	ACS3_50sand	16	203	39	43.1187	1.52987	58.5688	59.9389	62.9976	30.0371	11.7829	206.166	0.165855	0.977806	0	50.7379	4.79919	0	43.4851	117.32	0.750534	48.0932	28.7476	2.77243	1.62345	18.0128	10.9641	0	99.4243	0	0.575709	0	0	0.494315	0	2.42764	17.9193	73.2479	5.30376	1.1014	0.035944	30.0226	0.523261	2.53011	0	0	66.924	0.013416
2	f6'h1-1 mutant	control	1	204	26	54.2385	2.11726	51.329	92.2074	65.6029	36.8264	14.0383	349.562	0.188917	0.25641	0	34.2151	24.128	0	41.4004	120.014	0.25641	36.9034	32.6013	0.683742	1.92302	27.6321	14.1417	0	94.2797	0	5.33367	0.386618	0	0.431858	1.06635	6.23712	34.1457	54.8797	0.128205	3.54286	0.0559842	33.1568	1.6279	11.4014	0	0	53.8139	0.0132264
2	f6'h1-1 mutant	control	2	205	28	29.6398	1.69927	64.2831	40.1846	52.4905	25.2185	10.0859	180.39	0.171385	1.45897	0	35.0438	17.976	0	45.5213	117.744	1.69707	33.2945	31.1802	1.21625	3.17522	29.4368	12.4001	0	97.0959	0	2.90407	0	0	0.417374	0	8.93307	42.6595	44.7633	0.485437	3.15869	0.0564878	33.1153	0.735437	11.2155	0	0	54.9338	0.0192034
2	f6'h1-1 mutant	control	3	206	25	67.7543	2.73656	55.7043	106.742	56.9383	41.0945	15.8106	460.252	0.196948	1.10265	0	34.3281	26.004	0	38.5653	115.236	0.771233	32.5881	28.4132	1.57459	1.90091	34.7519	12.8691	0	96.7586	0	3.24141	0	0	0.440854	1.01595	6.50785	30.2463	57.5365	1.22612	3.4673	0.0833322	29.0771	0.776771	17.9885	0.110619	0	52.047	0.0305576
2	f6'h1-1 mutant	control	4	207	26	56.9053	2.72637	58.7643	84.6907	68.8863	34.8607	13.2812	412.058	0.189107	1.61527	0	33.3697	24.511	0	40.5041	117.669	1.74616	34.8787	31.0417	1.05887	1.32809	29.9464	12.4687	0	97.4533	0	2.54666	0	0	0.436741	0.672409	7.91679	35.012	52.9135	1.22048	2.26488	0.0672697	32.2615	1.46458	16.1512	0	0	50.1227	0.0188057
2	f6'h1-1 mutant	control	5	208	26	54.4631	1.33025	55.4799	87.7955	78.5839	35.5022	12.5899	310.625	0.189365	2.36244	0	39.8152	21.252	0	36.5704	104.023	1.66072	21.4904	19.5342	3.05755	4.36332	49.8938	15.6709	0	92.4689	0	5.19743	0.68501	1.64865	0.4054	2.19997	10.0645	41.4047	43.6061	0.13369	2.59108	0.122482	20.633	0	28.6428	1.78363	0	48.9406	0.0705727
2	f6'h1-1 mutant	control	6	209	26	50.9241	3.06291	50.9264	84.2848	60.0722	36.2472	14.5483	377.673	0.199449	0.441207	0	37.9341	24.975	0	36.6496	121.243	0.295008	39.3878	34.1273	0.589277	0.738979	24.8616	12.3444	0	98.0782	0	1.92178	0	0	0.454318	0.449103	3.96234	33.5238	57.5099	2.64002	1.91486	0.0520336	35.156	1.46502	11.0023	0	0	52.3766	0.0113806
2	f6'h1-1 mutant	control	7	210	25	37.6337	2.28052	54.6157	60.1198	63.5195	30.2859	11.5683	263.118	0.164964	1.39043	0	35.1607	16.0071	0	47.4419	119.552	1.17304	26.9325	34.4982	0.840145	4.24967	32.3064	13.9139	0	95.9997	0	4.00029	0	0	0.394489	0.575856	13.4642	43.943	38.2861	0	3.73086	0.0534695	35.3591	0.593331	13.9192	0	0	50.1283	0.0142017
2	f6'h1-1 mutant	control	8	211	26	71.9462	2.25183	52.5649	113.489	49.8468	42.9275	17.2899	488.965	0.204202	1.22872	0	32.3062	29.9852	0	36.4799	116.953	1.12542	38.0157	29.7202	0.614835	1.79116	28.7326	12.1189	0	99.0138	0	0.986197	0	0	0.448634	0.123762	6.80693	34.271	54.4862	2.30871	2.0033	0.0712615	28.7876	2.1551	16.2637	0	0	52.7936	0.0252874
2	f6'h1-1 mutant	control	9	212	25	68.8525	2.0594	51.2424	112.591	63.891	41.3081	15.6947	438.063	0.192773	0.555968	0	31.8452	25.8977	0	41.7011	122.911	0.336669	39.9341	36.0332	0.995337	0.673591	22.0271	13.3885	0	94.1268	0	5.759	0.114155	0	0.449773	0.564461	5.78113	25.226	58.7973	4.19704	5.43405	0.0478924	36.9343	1.4773	12.8232	0	0	48.7653	0.00263137
2	f6'h1-1 mutant	control	10	213	28	54.0049	3.01197	53.3199	85.4099	59.6857	36.1964	14.4264	378.988	0.198957	0.845077	0	40.8696	22.2847	0	36.0006	114.495	0.70463	37.7521	26.7768	0.716424	2.58394	31.4661	12.5493	0	97.2747	0	2.15329	0.57195	0	0.460182	0.56259	3.1843	28.8983	63.7467	1.88465	1.72343	0.0718563	27.6503	2.01125	15.0437	0	0	55.2948	0.0267465
2	f6'h1-1 mutant	control	11	214	26	36.0622	2.95343	55.3141	53.5938	59.5772	28.7885	11.5161	266.942	0.220304	2.1532	0	33.8914	34.0058	0	29.9496	114.723	1.62128	40.0004	27.651	1.15737	1.78304	27.7869	10.3678	0	98.553	0	1.26179	0.185185	0	0.472322	0.37037	3.13114	29.1142	64.1952	2.3729	0.816183	0.0743451	26.9103	3.22426	17.9776	0.265958	0	51.6219	0.0271075
2	f6'h1-1 mutant	control	12	215	26	38.2481	1.58332	55.4457	57.9595	62.8278	29.6896	11.3117	235.677	0.194861	1.97472	0	39.6503	22.346	0	36.029	116.298	1.56625	35.0343	30.9024	1.50247	1.46911	29.5254	12.1888	0	99.1944	0	0.628341	0.177305	0	0.44118	0.41095	5.34333	37.6654	54.3806	0	2.19969	0.0654113	31.6105	2.38195	16.8135	0	0	49.1941	0.0237328
2	f6'h1-1 mutant	control	13	216	30	39.3167	2.14553	60.1739	55.934	56.6504	29.8036	11.6788	253.221	0.206568	1.15882	0	37.0917	27.3376	0	34.4119	115.152	0.961969	38.466	28.2847	2.09851	3.04899	27.1398	10.9778	0	98.2816	0	1.52158	0.196851	0	0.467653	0	3.62018	25.0406	67.3196	1.92685	2.09276	0.0728812	27.5231	2.87502	17.937	0	0	51.6648	0.026419
2	f6'h1-1 mutant	control	14	217	31	14.0414	0.717187	48.5069	25.2001	61.1502	19.5552	7.45685	-339.939	0.148508	0	0	39.9893	5.74416	0	54.2666	131.094	0	36.9715	44.3338	0	0.735295	17.9595	13.2212	0	96.2703	0	3.72975	0	0	0.427532	0.367648	8.41625	41.6756	46.9369	0	2.6035	0.0105032	45.789	2.21288	4.14335	0	0	47.8547	-0.0122023
2	f6'h1-1 mutant	control	15	218	25	41.8723	2.23111	49.281	69.7491	57.6355	32.9721	13.204	279.077	0.203742	0.722573	0	37.1541	26.227	0	35.8963	115.834	0.544002	36.696	28.7343	1.25858	2.13708	30.6301	12.2197	0	98.2024	0	1.79762	0	0	0.459782	0.360178	2.87815	33.2113	61.4036	0.89315	1.25362	0.0666483	28.734	3.27913	17.3242	0	0	50.6626	0.0253855
2	f6'h1-1 mutant	control	16	219	25	45.0784	2.39393	59.556	63.5408	59.7392	30.7527	12.1762	316.357	0.179658	1.27356	0	38.5811	18.2498	0	41.8956	114.876	1.27356	27.8455	31.8778	1.81561	4.38244	32.805	12.8988	0	96.3701	0	3.62987	0	0	0.423125	0	5.44234	41.8134	49.1144	0	3.62987	0.0653581	33.0388	1.28604	17.165	0	0	48.5101	0.0253219
2	f6'h1-1 mutant	ACS3	1	220	25	33.0712	1.92664	67.2507	41.6223	51.069	26.2373	10.8848	205.91	0.180252	1.61037	0	42.1097	14.451	0	41.8289	115.459	1.61037	29.7099	30.9933	0.469577	1.83822	35.3787	12.9457	0	97.4878	0	2.51218	0	0	0.403668	1.13117	6.94176	57.6648	32.6432	0	1.61911	0.060274	32.8292	0.918049	13.0678	0	0	53.1849	0.0275432
2	f6'h1-1 mutant	ACS3	2	221	24	38.1755	1.28961	57.606	56.9244	54.5316	30.2678	12.3857	211.215	0.186105	1.18571	0	43.163	16.9924	0	38.6589	110.155	0.98886	27.9846	25.4158	2.5436	3.10717	39.96	13.3175	0	98.8338	0	1.16619	0	0	0.408315	0	8.89798	52.1987	36.5612	0	2.34214	0.0891108	27.5663	0	19.7667	0	0	52.667	0.0510199
2	f6'h1-1 mutant	ACS3	3	222	28	27.1673	1.90934	66.7213	31.4535	52.1949	22.5636	9.01859	209.424	0.149505	0.537635	0	38.0279	6.51865	0	54.9158	126.69	0.268817	24.9139	42.1045	1.16352	1.76592	29.7833	15.4698	0	93.173	0	6.827	0	0	0.343996	1.38777	15.6322	63.724	11.6469	0	7.60917	0.0343601	44.1699	0.64935	13.3367	0	0	41.844	0.000984015
2	f6'h1-1 mutant	ACS3	4	223	24	40.4316	1.8613	49.5513	73.1264	59.4425	33.3615	13.2691	229.467	0.181727	0.510637	0	36.3416	20.4133	0	42.7344	114.861	0.343972	23.3349	30.2225	0.679216	4.13511	41.2843	16.2997	0	93.132	0	6.52546	0.342482	0	0.374762	0.699437	11.8949	62.2025	19.8976	0	5.3056	0.0808549	31.7311	1.04446	25.6919	0	0	41.5324	0.0391373
2	f6'h1-1 mutant	ACS3	5	224	26	40.1466	0.896768	60.9116	60.4814	49.9774	31.2874	12.8229	185.55	0.160236	0.780659	0	32.6191	15.8166	0	50.7836	123.095	0.619369	23.212	38.9676	0.975372	1.92495	34.3007	14.3573	0	97.0434	0	2.95663	0	0	0.391225	0.330209	14.1503	52.0299	30.9194	0	2.57011	0.0511417	40.9793	0.16129	18.4659	0	0	40.3934	0.0117669
2	f6'h1-1 mutant	ACS3	6	225	25	28.9215	1.29457	57.2425	44.8645	61.7056	26.5148	10.2251	155.61	0.212028	0.98282	0	39.9592	28.0898	0	30.9682	118.756	0.73772	42.7953	30.0348	0.245098	1.20664	24.9805	12.128	0	98.5337	0	1.21881	0.247525	0	0.468143	0	2.22044	28.3214	67.7701	0.245098	1.44298	0.0477166	26.3818	6.5408	9.47151	0	0	57.606	0.0137847
2	f6'h1-1 mutant	ACS3	7	226	26	46.8913	1.273	66.9816	61.0652	55.9975	30.7231	12.6246	259.289	0.199871	0.664115	0	45.1642	20.1345	0	34.0372	114.242	0.48929	43.4267	25.7994	1.01887	2.82673	26.439	12.0978	0	98.3545	0	1.4707	0.174825	0	0.451544	0.31957	2.32723	36.806	59.396	0.162338	0.98879	0.0675359	26.8682	1.30608	10.036	0	0	61.7897	0.0301146
2	f6'h1-1 mutant	ACS3	8	227	28	25.3179	1.24522	69.1295	32.1295	59.1557	22.5546	8.98578	143.487	0.173495	2.54829	0	45.2932	11.2345	0	40.924	114.709	2.00481	36.0204	29.5694	1.37077	1.44	29.5947	13.7669	0	96.3324	0	3.66754	0	0	0.398062	0.543477	10.3351	54.7325	32.0921	0	2.29677	0.05692	30.7082	0.88944	7.12444	0	0	61.2779	0.0260851
2	f6'h1-1 mutant	ACS3	9	228	27	49.0093	2.10729	67.5387	60.8813	43.6242	32.3206	13.5937	292.248	0.20881	2.47024	0	30.6631	33.3284	0	33.5383	113.515	2.15176	34.5812	26.6212	2.44003	2.2688	31.937	11.5623	0	98.365	0	1.63496	0	0	0.431481	0.162338	6.52434	41.0943	50.5902	0.159236	1.46952	0.0856832	27.6935	1.7671	23.0986	0	0	47.4408	0.0384857
2	f6'h1-1 mutant	ACS3	10	229	28	49.7508	2.12277	59.7751	69.8393	54.9929	33.1755	13.2723	281.067	0.190779	0.317464	0	36.0622	23.9604	0	39.6599	120.904	0.317464	38.2139	33.5641	0.940748	0.940758	26.0231	13.8055	0	93.7699	0	6.07089	0.159236	0	0.43964	0.468066	4.05964	31.0791	58.9419	0	5.45121	0.0480687	32.9415	2.49357	9.53935	0	0	55.0256	0.0080817
2	f6'h1-1 mutant	ACS3	11	230	31	26.193	1.70156	62.834	34.1099	62.2633	22.5306	8.78165	153.121	0.169313	0.2809	0	53.8242	4.37298	0	41.5219	120.104	0	42.1191	31.3062	0.836455	1.20803	24.5302	12.2385	0	97.1222	0	2.87781	0	0	0.436554	1.71669	1.44203	43.089	52.638	0	1.11423	0.0345667	32.4705	1.99446	2.97161	0	0	62.5635	0.00793588
2	f6'h1-1 mutant	ACS3	12	231	28	23.1424	1.37601	49.2662	37.9804	51.4458	25.0794	9.77642	132.839	0.166367	0	0	33.6034	16.6264	0	49.7702	124.756	0	24.7194	39.0568	1.31569	1.7872	33.1208	15.6802	0	90.2577	0	9.74227	0	0	0.360934	1.20581	11.4545	57.8273	21.8391	0	7.67332	0.0477768	38.4854	1.8841	18.2038	0	0	41.4266	0.00628158
2	f6'h1-1 mutant	ACS3	13	232	28	47.2679	1.76342	63.7092	61.0202	52.6486	31.0391	12.6045	262.507	0.178387	0.659114	0	32.038	21.7908	0	45.512	119.034	0.495717	34.8159	33.6006	1.69989	2.23243	27.1555	13.098	0	98.1159	0	1.88411	0	0	0.424985	0.177305	10.3508	39.186	48.7564	0	1.5295	0.0560787	35.4708	0.335813	12.421	0	0	51.7724	0.0177429
2	f6'h1-1 mutant	ACS3	14	233	27	48.3224	1.65241	56.771	75.1499	58.5564	34.0344	13.4581	242.742	0.184668	0.877783	0	43.4376	16.2967	0	39.3879	117.164	0.309601	36.3696	30.0902	1.73186	1.63582	29.8629	13.2666	0	97.4668	0	2.37882	0.154321	0	0.441246	0.154321	4.63627	35.5331	56.7193	0	2.95703	0.0575109	30.7112	1.78789	11.4546	0	0	56.0463	0.0202157
2	f6'h1-1 mutant	ACS3	15	234	36
2	f6'h1-1 mutant	ACS3	16	235	27	26.8834	1.61262	67.908	32.8499	69.2321	22.5546	8.50655	146.837	0.187624	1.17028	0	34.4954	23.7679	0	40.5663	116.485	0.865401	26.158	31.442	0.609755	2.15048	38.7743	13.3743	0	98.2408	0	1.75926	0	0	0.3982	0	8.98239	60.4017	28.8566	0	1.75926	0.0826078	34.7739	0	25.2462	0	0	39.9798	0.0384363
2	f6'h1-1 mutant	ACS3_25sand	1	236	36	10.8441	0	70.3302	13.7698	71.9178	14.2871	5.14177	-766.033	0.148304	0.609755	0	51.5362	1.16531	0	46.6887	102.338	0	14.8171	21.4922	1.16531	7.23915	55.2862	15.7944	0	98.2097	0	1.79031	0	0	0.296905	0.555555	49.2361	47.1985	0.609755	0	2.40007	0.105141	22.0478	0	26.9716	0	0	50.9807	0.088013
2	f6'h1-1 mutant	ACS3_25sand	2	237	30	24.8024	1.99733	67.4094	29.1611	87.827	20.227	7.06978	140.539	0.192806	1.00056	0	36.9686	23.2565	0	38.7743	122.904	0.316455	36.0639	37.131	1.88697	0.90469	23.697	12.2356	0	100	0	0	0	0	0.404042	0	6.3466	67.2433	25.7259	0	0.684103	0.0431896	35.8977	2.84851	13.1897	0	0	48.0642	0.0126699
2	f6'h1-1 mutant	ACS3_25sand	3	238	24	25.018	1.6008	63.6576	34.7409	71.499	22.7815	8.47114	141.317	0.145007	0.830835	0	42.5496	2.85087	0	53.7687	115.688	0.830835	23.4048	33.4473	1.68759	5.1036	35.5259	15.4928	0	95.2523	0	4.74773	0	0	0.382443	0.549517	10.7489	63.3251	22.3025	0	3.07398	0.0553138	34.6226	0.578982	13.2308	0	0	51.5676	0.0252271
2	f6'h1-1 mutant	ACS3_25sand	4	239	29	24.1182	1.22868	63.7027	34.4705	48.6004	23.5749	9.60132	118.092	0.175175	0.581395	0	53.1382	6.3491	0	39.9313	109.797	0.574788	23.3021	28.158	1.44027	9.19662	37.3282	12.9247	0	100	0	0	0	0	0.369294	0	16.3848	75.8259	7.78937	0	0	0.102231	29.8758	0.865485	22.7008	4.58509	0	41.9728	0.0633423
2	f6'h1-1 mutant	ACS3_25sand	5	240	29	37.4411	1.28125	56.2366	59.7605	61.6054	29.8037	11.8726	171.555	0.177819	1.67997	0	34.2849	20.8493	0	43.1859	119.302	1.49479	27.712	35.5897	2.5933	1.68659	30.9236	13.8078	0	95.9059	0	3.9075	0.186567	0	0.397408	0.560451	11.3959	48.4931	36.7706	0	2.77998	0.0587022	35.9659	0.739022	15.9996	0	0	47.2954	0.0199757
2	f6'h1-1 mutant	ACS3_25sand	6	241	32	25.35	2.18255	56.4855	34.7398	56.8846	23.5317	9.66729	148.417	0.179166	0.304878	0	40.3773	15.027	0	44.2908	125.025	0.304878	29.1465	40.1788	0.304878	1.26582	28.7992	12.7134	0	97.8342	0	2.16574	0	0	0.407211	0	9.55999	57.6974	31.1943	0	1.54836	0.0420919	40.4653	1.57437	17.4574	0	0	40.5029	0.00532334
2	f6'h1-1 mutant	ACS3_25sand	7	242	24	54.9175	2.16411	52.4027	89.8187	57.4929	37.7983	14.7168	326.425	0.184018	0.84799	0	33.7245	23.0956	0	42.3319	116.064	0.703483	27.9465	31.0094	0.555043	2.46622	37.3194	14.205	0	94.1008	0	5.89919	0	0	0.410169	0.415064	6.98936	45.8623	42.0878	0	4.6455	0.0767861	31.8573	0.52356	20.4217	0	0	47.1974	0.0307812
2	f6'h1-1 mutant	ACS3_25sand	8	243	28	14.8525	0.792922	72.7812	18.4502	68.2717	16.5599	6.3771	-197.692	0.164615	2.34458	0	63.7527	2.70401	0	31.1988	90.6803	1.40335	9.99428	11.8119	3.30177	12.3937	61.0951	13.5058	0	100	0	0	0	0	0.272373	0	68.168	30.3805	0.431035	0	1.02041	0.153284	12.6975	0	37.6129	0	0	49.6897	0.143827
2	f6'h1-1 mutant	ACS3_25sand	9	244	24	35.1951	1.42596	62.17	46.7558	52.254	27.5774	11.2587	187.886	0.189878	0.452943	0	41.1807	17.9441	0	40.4224	124.868	0.452943	44.5259	38.2389	0.452943	0.665869	15.6634	11.9096	0	97.5351	0	2.4649	0	0	0.464148	0.227273	3.60603	27.7941	65.4691	1.11244	1.79106	0.0237363	37.1265	4.051	6.91943	0	0	51.9031	-0.00491451
2	f6'h1-1 mutant	ACS3_25sand	10	245	25	39.7589	1.13867	71.3615	50.762	72.4256	27.5535	10.4557	177.941	0.188928	2.46709	0	41.8266	19.5933	0	36.113	120.26	1.69922	46.9633	33.0663	1.72656	2.83576	13.7089	11.1027	0	98.8402	0	1.15981	0	0	0.472417	0	5.30864	24.3084	66.558	2.6651	1.15981	0.032533	31.6894	3.27116	3.77732	0	0	61.2621	0.00420778
2	f6'h1-1 mutant	ACS3_25sand	11	246	26	49.4451	0.954175	63.5755	72.0464	57.5911	33.5298	13.3395	211.773	0.211362	0.727735	0	36.7814	30.2776	0	32.2133	115.766	0.578035	41.1426	28.5123	0.743312	2.20397	26.8198	12.328	0	98.0798	0	1.92014	0	0	0.458207	0	4.55246	27.0673	66.9093	0.144509	1.32654	0.0718586	27.769	1.92015	13.5388	0	0	56.772	0.0258385
2	f6'h1-1 mutant	ACS3_25sand	12	247	30	11.8639	0.33587	57.1936	18.2251	68.7749	16.7382	6.09423	-539.258	0.106228	1.06431	0	29.6353	0	0	69.3004	106.846	1.06431	11.9671	28.5714	2.64146	8.30349	47.4522	17.0151	0	91.6845	0	8.31554	0	0	0.313597	1.07539	20.382	72.7846	0	0	5.75799	0.0660037	29.5825	0	12.4341	0	0	57.9834	0.0449062
2	f6'h1-1 mutant	ACS3_25sand	13	248	27	22.0819	1.3578	65.1269	29.7451	64.4916	20.7249	8.09231	102.245	0.13698	1.80753	0	36.9811	5.09474	0	56.1166	105.4	1.23935	18.0901	26.0115	4.42021	9.06624	41.1725	15.2981	0	94.4524	0	5.54756	0	0	0.327035	0.987625	29.0743	58.3281	7.56893	0	4.04099	0.0917046	28.4813	0	21.9233	0.28409	0	49.3114	0.0670479
2	f6'h1-1 mutant	ACS3_25sand	14	249	30	12.4705	0.372803	70.7446	16.3355	58.906	16.1255	6.37178	-356.859	0.157182	0.48077	0	50.9082	3.59707	0	45.014	107.793	0.48077	28.051	23.6953	1.13636	5.22363	41.413	12.6255	0	99.5192	0	0.48077	0	0	0.394047	0.48077	7.30626	75.8388	16.3742	0	0	0.0846674	27.5605	0.490195	23.1709	0	0	48.7784	0.0561664
2	f6'h1-1 mutant	ACS3_25sand	15	250	29	10.9702	0	66.0162	15.3457	75.116	15.1546	5.50908	-701.022	0.128793	1.1001	0	35.715	2.8357	0	60.3492	111.677	1.69534	18.1776	31.5402	1.71776	3.96285	42.9062	15.6731	0	94.7748	0	4.64384	0.581395	0	0.347813	1.17663	14.0657	76.8367	3.87248	0	4.0486	0.0640682	32.0722	0	15.9239	0	0	52.004	0.0356481
2	f6'h1-1 mutant	ACS3_25sand	16	251	27	24.4315	1.8167	67.5691	31.7259	72.785	21.4527	8.03185	126.922	0.152016	0.28409	0	45.5553	2.93085	0	51.2298	116.568	0	21.9793	33.9882	0.568183	3.58291	39.8815	16.5704	0	94.9345	0	5.06553	0	0	0.323688	0.28409	27.788	62.3373	5.41951	0	4.17115	0.0619891	35.7581	0	20.182	0	0	44.0599	0.0345893
2	f6'h1-1 mutant	ACS3_50sand	1	252	26	17.0324	1.1874	69.7633	22.3649	60.0194	18.738	7.50384	90.0179	0.147108	0.390625	0	45.4673	1.5687	0	52.5734	124.992	0.390625	36.3453	40.3894	0.396825	1.5625	20.9153	13.6709	0	96.8438	0	2.75298	0.403225	0	0.409623	0	2.75298	67.6243	26.8633	0	2.75937	0.0140022	45.5493	0.396825	3.1312	0	0	50.9227	-0.00327632
2	f6'h1-1 mutant	ACS3_50sand	2	253	27	21.907	1.0719	63.347	31.634	73.9221	21.7349	8.07732	106.397	0.162981	0.974025	0	53.2884	2.44757	0	43.29	126.567	0.64935	44.1075	40.9664	0.324675	0.90733	13.0447	10.9748	0	100	0	0	0	0	0.484811	0	0.602453	23.4688	75.6239	0.304878	0	0.00354469	41.7955	2.54473	0.316455	0	0	55.3433	-0.00795055
2	f6'h1-1 mutant	ACS3_50sand	3	254	24	25.0069	0.907404	74.0853	31.0498	56.8409	21.8402	8.31768	110.064	0.156818	0.599857	0	53.469	1.16499	0	44.7661	110.768	0.287357	32.0029	27.2368	2.02971	6.9069	31.5364	11.7638	0	99.4097	0	0.590278	0	0	0.424285	0	2.57928	55.3071	40.9235	0	1.19013	0.0648467	30.3939	0	16.1282	0	0	53.4779	0.039814
2	f6'h1-1 mutant	ACS3_50sand	4	255	29	22.1629	2.04767	60.3388	32.1278	77.4729	21.3588	7.94147	140.564	0.111706	2.48989	0	32.098	0.290697	0	65.1214	118.692	2.48989	26.2975	36.6426	2.74661	6.54697	25.2764	13.3732	0	94.0056	0	5.99442	0	0	0.420427	0	7.51541	41.7471	46.6516	0	4.08593	0.0260563	38.493	0.928287	5.04583	0	0	55.5329	0.000615112
2	f6'h1-1 mutant	ACS3_50sand	5	256	26	29.599	1.25425	53.9746	49.6352	72.3754	27.318	10.2092	152.384	0.145674	1.65068	0	40.8099	4.55387	0	52.9855	119.371	1.88004	38.2758	34.9406	0.905179	5.43728	18.561	12.8913	0	99.064	0	0.936034	0	0	0.445279	0.229358	6.67125	36.8769	55.2731	0.242719	0.706677	0.0333456	36.9722	0.467944	4.33249	0	0	58.2274	0.00906015
2	f6'h1-1 mutant	ACS3_50sand	6	257	26
2	f6'h1-1 mutant	ACS3_50sand	7	258	25	73.6201	3.49318	62.4137	96.9749	60.9744	38.2638	15.2428	546.608	0.191846	1.93667	0	34.7253	24.914	0	38.4241	108.052	1.81041	28.1564	22.4816	1.60882	4.46183	41.4809	13.2436	0	95.0675	0	4.81991	0.112613	0	0.433667	0.234204	6.19883	33.3716	54.1214	1.37677	4.69717	0.101487	22.9478	0.112613	24.8669	0.22472	0	51.8479	0.0466339
2	f6'h1-1 mutant	ACS3_50sand	8	259	25	62.3659	1.36952	58.4738	90.7662	54.8148	38.0602	14.5056	347.534	0.196596	1.14409	0	42.8062	21.6354	0	34.4143	116.685	0.891338	39.9025	29.4735	1.12938	2.00515	26.5981	12.3697	0	98.1138	0	1.75604	0.130208	0	0.45432	0.258413	4.30004	30.2852	63.7742	0	1.38214	0.0555355	26.7008	4.27357	8.71447	0	0	60.3112	0.0192478
2	f6'h1-1 mutant	ACS3_50sand	9	260	30	32.6107	1.06693	65.1036	45.0001	68.3535	26.7034	9.8612	150.591	0.180603	3.81537	0	42.8427	16.1337	0	37.2082	119.375	2.91388	43.1377	33.3518	1.78273	1.37661	17.4372	11.8595	0	99.3277	0	0.451036	0.221239	0	0.44167	0.43863	7.86795	35.8688	55.1523	0	0.672275	0.0374675	34.8722	2.05229	6.02006	0	0	57.0555	0.0115108
2	f6'h1-1 mutant	ACS3_50sand	10	261	28	32.4247	2.45436	52.9095	48.5556	57.8852	28.033	10.7218	195.245	0.175246	1.3978	0	35.6926	17.8701	0	45.0394	121.913	1.62101	36.3037	35.7988	0.689147	1.86373	23.7236	13.1619	0	93.9429	0	6.05713	0	0	0.453756	0.91236	4.29091	27.1303	60.4347	3.26153	3.97018	0.0322942	36.0805	2.31016	6.05713	0	0	55.5522	-0.000531267
2	f6'h1-1 mutant	ACS3_50sand	11	262	23	29.4881	2.21935	64.4182	38.7888	55.5958	24.752	10.177	164.096	0.191972	0.510205	0	42.2466	18.4352	0	38.808	122.313	0.510205	44.7026	34.7107	0.970875	2.04302	17.0626	10.0738	0	99.7573	0	0.242719	0	0	0.504475	0	0.774633	18.6172	72.4635	7.90196	0.242719	0.0301121	32.8561	3.83357	6.65954	0	0	56.6508	0.00160878
2	f6'h1-1 mutant	ACS3_50sand	12	263	26	15.0081	1.79066	68.3385	18.3169	61.4138	16.6616	6.51684	78.9689	0.130201	2.38606	0	43.568	0.471697	0	53.5742	93.9646	1.91436	6.21478	21.9825	3.80116	23.0467	43.0405	14.2863	0	95.7271	0	3.78266	0.490195	0	0.334118	0.961893	26.7735	62.7204	6.71405	0	2.83019	0.134379	22.4542	0	39.2673	0	0	38.2785	0.0952925
2	f6'h1-1 mutant	ACS3_50sand	13	264	29	15.1394	1.0375	67.1268	20.6994	84.7386	17.17	5.88942	65.8606	0.133953	1.76799	0	40.383	0.409835	0	57.4391	94.0743	1.35133	23.2476	11.9491	4.83419	9.48854	49.1293	10.6939	0	99.5902	0	0.409835	0	0	0.469746	0	0	34.0499	65.0686	0.471697	0.409835	0.098242	12.8924	0	10.3901	0	0	76.7175	0.0596781
2	f6'h1-1 mutant	ACS3_50sand	14	265
2	f6'h1-1 mutant	ACS3_50sand	15	266	27	16.3253	1.23225	56.4892	26.3699	80.1387	19.4684	7.09677	69.8197	0.161501	0	0	49.9593	4.24987	0	45.7909	116.029	0	27.3584	30.4003	0	1.15438	41.0869	13.0034	0	98.4725	0	0.78125	0.746267	0	0.440682	0	2.30222	46.4792	49.3179	0.373135	1.52752	0.0587259	32.307	1.92361	12.277	0	0	53.4924	0.0263065
2	f6'h1-1 mutant	ACS3_50sand	16	267	23	24.0542	0.980821	50.8627	42.8843	70.9722	25.2181	9.5048	106.292	0.146706	0	0	46.0485	1.34807	0	52.6035	132.588	0	41.4618	45.619	0.255103	0.797562	11.8666	12.6285	0	95.2792	0	4.72082	0	0	0.468716	0	2.35234	24.4853	68.9518	0.781417	3.4292	-0.00971288	48.2748	1.31582	0.255103	0	0	50.1543	-0.0248399
[truncated: 460 more columns]
