# Supplementary material for: Affordable Non‐Invasive Machine‐Aided Phenotyping Identifies Phenotypic Variation to Soil Stress Across the Arabidopsis thaliana Life Cycle
Source: Physiol Plant. 2025 Aug 7;177(4):e70427. doi: 10.1111/ppl.70427 (PMC12329706; doi:10.1111/ppl.70427)
Supplement: Supplementary file 3 — Table S3: All Machine‐Derived Data for Phenotypic Analysis Using Known Regulatory Iron Homeostasis Mutants. The ACS3 condition and the selected phenotyping parameters were applied to validate the procedure using iron (Fe) homeostasis mutants with the additional aim of identifying potentially novel phenotypes appearing during the life cycle. The iron homeostasis mutants fit‐3, pye‐1, and btsl1 btsl2 were phenotyped in ACS3 weekly. Eight plants per line were planted. The data were obtained at the time points indicated in the column days after sowing. The Block ID served as a unique identifier for each plant. Note that some mutant plants did not survive. [file PPL-177-e70427-s002.xlsx]

## Sheet: Legend
Supplemental Table 3: All Machine-Derived Data for Phenotypic Analysis Using Known Regulatory Iron Homeostasis Mutants. The ACS3 condition and the selected phenotyping parameters were applied to validate the procedure using iron (Fe) homeostasis mutants with the additional aim of identifying potentially novel phenotypes appearing during the life cycle. The iron homeostasis mutants fit-3, pye-1 an…

## Sheet: WT_fit-3
Block ID	Days after sowing	Plant tissue scanned	Experiment	Line	Treatment	3D Leaf Area mm²	Canopy Light Penetration Depth mm	Convex Hull Area Coverage %	Convex Hull Area mm²	Convex Hull Aspect Ratio	Convex Hull Circumference mm	Convex Hull Maximum Width mm	Digital Biomass mm³	GLI Average	GLI [-0.2:0] %	GLI [-1:-0.2] %	GLI [0.15:0.3] %	GLI [0.3:0.6] %	GLI [0.6:1] %	GLI [0:0.15] %	Hue Average °	Hue [0:25] %	Hue [100:125] %	Hue [125:360] %	Hue [25:50] %	Hue [50:75] %	Hue [75:100] %	Lightness Average %	Lightness [0:0] %	Lightness [0:25] %	Lightness [100:100] %	Lightness [25:50] %	Lightness [50:75] %	Lightness [75:100] %	NDVI Average	NDVI [-1:0] %	NDVI [0.15:0.3] %	NDVI [0.3:0.45] %	NDVI [0.45:0.6] %	NDVI [0.6:1] %	NDVI [0:0.15] %	NPCI Average	NPCI [-0.2:0] %	NPCI [-1:-0.2] %	NPCI [0.2:0.4] %	NPCI [0.4:0.6] %	NPCI [0.6:1] %	NPCI [0:0.2] %	PSRI Average
633:1:1	15	whole plant	3	WT	control	122.519	4.11998	49.3188	203.037	63.3333	55.9291	21.5144	2097.68	0.226562	0.698353	0	24.6682	39.754	0	34.8794	117.575	0.555903	41.0743	30.6164	1.25426	1.1118	25.3874	12.2473	0	95.8238	0	3.75582	0.420402	0	0.48353	1.2612	2.93586	22.3368	59.0196	11.6739	2.77257	0.0805152	29.918	2.08116	22.9136	0.277952	0	44.8092	0.0192633
634:1:1	15	whole plant	3	WT	control	84.9247	1.96523	44.7234	167.671	68.4272	51.1702	18.37	1144.28	0.204746	1.24132	0	33.2707	30.4559	0	35.0321	112.788	1.24132	31.8589	25.4819	0.703686	2.82791	37.8863	14.1223	0	94.8687	0	4.95213	0.179211	0	0.443099	0.708074	6.37705	30.6132	57.0087	1.58658	3.70641	0.0908069	27.44	0.34965	24.6121	0	0	47.5982	0.0364368
635:1:1	15	whole plant	3	WT	control	28.141	2.05337	60.4	40.2301	50.4386	25.9453	10.1265	419.142	0.183019	0.526315	0	26.5817	24.4656	0	48.4265	125.584	0	29.1915	41.1448	2.60987	2.60987	24.4439	12.0741	0	97.4009	0	2.59902	0	0	0.425938	0	7.82963	37.504	51.0147	0.526315	3.12533	0.0496603	41.6603	1.5681	26.0337	0.515465	0	30.2225	-0.000395985
636:1:1	15	whole plant	3	WT	control	59.8541	1.97802	40.248	119.699	68.0837	41.9082	16.0356	870.935	0.20082	1.03497	0	33.7683	27.2764	0	37.9203	115.187	0.777245	33.7764	28.8349	0.773195	1.82031	34.0179	12.9433	0	96.887	0	3.11302	0	0	0.453746	0.257732	3.37481	33.4863	59.5023	1.03903	2.33983	0.0791336	30.909	0.515465	20.7643	0	0	47.8113	0.0297468
637:1:1	15	whole plant	3	WT	control	121.204	2.98077	44.549	227.072	70.2031	58.3276	21.1425	1842.15	0.230596	0.81381	0	27.2237	42.0277	0	29.9347	110.663	0.404313	37.9355	20.9672	1.09113	1.2259	38.376	11.997	0	97.5585	0	2.44143	0	0	0.484518	0.272134	3.53255	21.7784	68.5751	4.082	1.7598	0.113262	21.7888	0.134771	29.9269	0	0	48.1495	0.0481989
638:1:1	15	whole plant	3	WT	control	104.026	2.90183	46.5866	183.78	82.7963	52.1912	18.1057	1621.65	0.233215	0.479243	0	27.3629	41.7587	0	30.3991	115.359	0.477707	37.9186	26.7122	0.320007	1.28003	33.2915	11.7936	0	98.2423	0	1.75773	0	0	0.472196	0.640015	4.3224	25.4352	66.8877	1.7562	0.958488	0.0942379	25.5883	2.40083	28.6399	0.321543	0	43.0495	0.0324129
639:1:1	15	whole plant	3	WT	control	55.2127	1.95488	42.274	114.75	76.546	41.5804	14.5573	779.169	0.174575	0.257732	0	31.9177	20.757	0	47.0675	119.63	0.257732	25.8219	33.6859	0.74627	1.004	38.4841	14.634	0	96.7123	0	2.79017	0.497513	0	0.412054	0.248756	10.3786	44.2683	42.8117	0	2.29266	0.0661693	35.2323	0.74627	20.0018	0	0	44.0195	0.0206895
640:1:1	15	whole plant	3	WT	control	65.3118	3.4558	45.1945	120.513	63.8554	42.803	16.3154	1087.05	0.212861	0	0	30.4892	33.0849	0	36.4258	116.694	0	35.2725	28.55	0.476288	1.44247	34.2587	12.7457	0	96.6728	0	3.32721	0	0	0.442421	0.241546	5.957	33.5816	57.8451	0	2.37464	0.0824566	29.0059	2.1535	26.6041	0	0	42.2365	0.0300075
641:1:1	15	whole plant	3	WT	ACS3	20.5684	1.62891	55.8026	31.5893	58.782	22.2213	8.90596	269.906	0.153357	0	0	29.3942	14.1049	0	56.5009	129.98	0	21.2297	48.255	0.714285	1.34719	28.4539	14.2209	0	91.2026	0	8.79747	0	0	0.397389	0	9.98192	51.3563	33.1917	0	5.47016	0.0246404	48.3363	1.89874	11.4918	0	0	38.273	-0.0111074
642:1:1	15	whole plant	3	WT	ACS3	48.1248	1.98479	59.7868	69.6591	56.6701	33.0493	13.4161	652.715	0.180096	0	0	42.8466	15.2797	0	41.8738	123.35	0	44.6437	34.6812	0.308642	0.625098	19.7414	14.4547	0	90.6079	0	9.07564	0.316456	0	0.445796	1.25019	7.50117	24.0467	60.9744	1.54321	4.68433	0.0339373	35.6384	1.55103	3.74277	0	0	59.0678	-0.00203393
643:1:1	15	whole plant	3	WT	ACS3	91.0431	3.08111	36.2056	212.491	52.5747	60.5558	23.5497	1346.78	0.154988	22.4292	0	23.2288	26.0207	0	28.3213	104.822	16.4634	26.4596	27.9304	0.890067	0.890067	27.3665	17.0607	0	90.2327	0	1.84043	0	7.92685	0.354808	15.991	3.54351	17.4986	50.7382	2.06044	10.1682	0.0443136	44.8774	0.609755	19.3726	0	0	35.1403	-0.0328906
643:1:1	15	whole plant	3	WT	ACS3	53.5337	1.80274	58.7112	74.52	59.4601	33.5976	12.6889	739.341	0.195137	0.89019	0	37.4825	24.0975	0	37.5297	115.002	0.89019	32.1093	27.1499	0.619921	1.23984	37.9909	14.5003	0	95.8193	0	4.18068	0	0	0.397982	0	8.7904	57.7169	30.4725	0	3.02022	0.0814049	29.2005	0.54054	22.1583	0	0	48.1005	0.0399804
644:1:1	15	whole plant	3	WT	ACS3	43.4339	1.31102	63.82	56.7001	62.2807	29.1302	11.4985	599.994	0.205772	0.357143	0	40.0264	24.7619	0	34.8545	115.953	0.357143	30.8995	29.8016	0	0.727513	38.2143	13.9576	0	95.6482	0	4.35185	0	0	0.416907	0.714285	3.62433	53.7963	39.3254	0	2.53968	0.0787006	30.1587	1.08466	22.9498	0	0	45.8069	0.0334104
645:1:1	15	whole plant	3	WT	ACS3	63.1088	2.10502	54.2721	100.981	71.3004	38.9833	14.7203	863.331	0.21692	0.45045	0	37.2504	31.037	0	31.2622	116.205	0.45045	42.9182	25.5317	0.482957	0.45045	30.1662	12.9237	0	97.425	0	2.05953	0.515465	0	0.462033	0.515465	3.57341	24.3383	69.4483	0.515465	1.60908	0.078188	25.339	2.15705	18.6403	0	0	53.8636	0.028903
646:1:1	15	whole plant	3	WT	ACS3	48.8816	2.19213	61.576	71.2808	58.6192	33.3654	13.2344	681.997	0.197133	1.03449	0	40.3138	23.6245	0	35.0271	112.967	1.03449	38.8067	23.5471	1.18752	1.31538	34.1089	13.493	0	94.3045	0	4.78885	0.906627	0	0.452025	0.280899	3.19256	32.3325	57.873	1.94111	4.38009	0.0783619	24.9264	0.5618	11.5827	0	0	62.9291	0.0304707
648:1:1	15	whole plant	3	WT	ACS3	24.0749	1.37461	55.6483	38.9688	58.5447	25.2798	9.79673	302.825	0.201396	0.520835	0	46.9792	19.5833	0	32.9167	111.035	0.520835	37.5	20.3125	1.66667	2.91667	37.0833	11.4862	0	97.7083	0	1.77083	0.520835	0	0.451771	0.520835	1.14583	34.7917	61.7708	0	1.77083	0.0894317	21.4583	1.5625	18.75	0.625	0	57.6042	0.0443217
857:1:1	15	whole plant	3	fit-3	control	44.912	2.80847	62.9107	58.23	68.5546	29.2236	11.141	655.83	0.141141	0.730082	0	60.9566	0	0	38.3133	85.0861	0.730082	6.94111	9.49108	1.44951	29.9121	51.4761	24.0953	0	47.7724	0	52.2276	0	0	0.136331	1.48148	31.7213	1.07913	0	0	65.7181	0.176257	10.5915	0	57.2635	0.74074	0	31.4042	0.220639
859:1:1	15	whole plant	3	fit-3	control	8.99687	0	45.9511	18.1802	48.2891	17.7876	7.50384	-379.466	0.0869996	3.19149	0	25.4577	0	0	71.3508	86.3596	3.19149	2.22662	23.528	9.00544	38.8174	23.231	23.5063	0	64.3741	0	35.626	0	0	0.0863677	5.61603	16.7492	0	0	0	77.6349	0.117687	24.6908	0	32.0386	0	0	43.2707	0.147086
860:1:1	15	whole plant	3	fit-3	control	23.0397	1.8625	54.62	32.3101	68.5284	22.3562	8.4071	323.762	0.10545	2.6905	0	33.568	0	0	63.7415	87.9135	1.98628	9.47996	16.2063	2.6905	34.1459	35.4911	23.539	0	69.2489	0	30.7512	0	0	0.139998	1.92308	35.3557	3.97255	0	0	58.7486	0.123459	17.6147	0	33.568	0	0	48.8173	0.156437
861:1:1	15	whole plant	3	fit-3	control	20.085	1.47227	47.6317	35.5504	66.5798	22.9168	8.90789	274.404	0.0947541	3.90203	0	18.8851	0	0	77.2129	89.7323	3.27703	10.3041	16.8074	4.62838	18.2095	46.7737	24.0716	0	61.7061	0	38.2939	0	0	0.0901001	28.5135	33.7669	2.55068	0	0	35.1689	0.0848809	16.8074	0	10.4054	0	0	72.7871	0.1252
862:1:1	15	whole plant	3	fit-3	control	20.0834	1.53252	74.9853	22.32	79.8438	18.0116	6.42014	281.721	0.145157	4.59208	0	60.303	0	0	35.1049	78.7259	3.06527	3.81119	6.09557	5.34965	26.7133	54.965	19.7558	0	80.1398	0	19.8601	0	0	0.0976237	5.31468	16.0606	3.05361	0	0	75.5711	0.199147	6.85314	0	51.9347	2.28438	0	38.9277	0.268242
863:1:1	15	whole plant	3	fit-3	control	36.7034	3.22475	44.8809	92.3397	47.2347	37.5337	15.0397	554.779	0.0972986	16.8989	0	37.182	0	0	45.919	83.8963	13.6731	3.9714	21.8168	2.06025	21.9415	36.5368	26.3004	0	63.2167	0	27.9733	4.29397	4.51613	0.110836	19.1327	38.7219	3.9714	0	0	38.1741	0.100513	33.9014	0	36.0651	0	0	30.0335	0.100746
864:1:1	15	whole plant	3	fit-3	control	26.902	1.2275	50.0968	47.0703	61.8528	26.7745	10.6144	364.262	0.111833	2.5202	0	30.1364	0.5	0	66.8434	93.3487	1.5101	11.0606	18.5808	4.52525	21.6111	42.7121	23.2018	0	62.303	0	37.697	0	0	0.119206	20.6161	39.207	6.5202	0	0	33.6565	0.108464	21.0909	0	21.5909	0	0	57.3182	0.147969
865:1:1	15	whole plant	3	fit-3	ACS3	10.7579	0	60.0825	15.1203	57.1783	15.3316	6.19965	-685.162	0.139511	2.5	0	49.8864	0	0	47.6136	100.921	1.25	14.0909	22.7272	2.38637	9.4318	50.1136	18.8837	0	91.5909	0	8.40909	0	0	0.131732	2.27272	39.5455	0	0	0	58.1818	0.105341	25.1136	0	30.7954	0	0	44.0909	0.132361
866:1:1	15	whole plant	3	fit-3	ACS3	21.698	1.5205	49.2516	38.3398	78.5714	23.3898	8.73613	290.462	0.146177	1.83824	0	55.8088	0	0	42.3529	93.9849	0.625	9.5956	19.4117	4.22794	16.2867	49.8529	19.0373	0	87.3529	0	12.6471	0	0	0.155763	4.85294	26.0662	15.6985	0	0	53.3824	0.147209	20.0367	0	40.6617	3.60294	0	35.6985	0.190016
867:1:1	15	whole plant	3	fit-3	ACS3	9.6562	0	58.3826	14.6726	86.7965	14.8692	5.34657	-314.185	0.0903323	2.43902	0	13.4146	0	0	84.1463	93.1531	1.21951	12.1951	17.0732	2.43902	15.8537	51.2195	23.1151	0	58.5366	0	41.4634	0	0	0.0782375	34.1463	34.1463	2.43902	0	0	29.2683	0.0665068	18.2927	0	4.87805	0	0	76.8293	0.110625
869:1:1	15	whole plant	3	fit-3	ACS3	12.8178	0.178127	58.6681	19.7998	83.0829	17.5945	6.01407	-305.571	0.116439	4.83019	0	32.0378	0	0	63.1321	80.4397	3.88679	3.94339	12.6604	8.77359	31.0377	39.6981	19.0394	0	75.7358	0	24.2642	0	0	0.10664	19.3773	38.7547	0.943395	0	0	40.9245	0.16601	12.6604	0	48.5849	0	0	38.7547	0.227849
870:1:1	15	whole plant	3	fit-3	ACS3	21.4401	2.72969	51.5606	31.9503	87.1041	21.4413	7.65899	312.676	0.114677	1.3516	0	29.7169	0	0	68.9315	88.1437	0.666665	9.46119	12.2192	5.38813	25.5891	46.6758	21.0951	0	68.8767	0	31.1233	0	0	0.118833	8.75801	37.1415	1.36987	0	0	52.7306	0.12285	13.5526	0	24.9589	0	0	61.4886	0.167291
871:1:1	15	whole plant	3	fit-3	ACS3	18.2158	2.04219	65.5464	23.041	64.866	18.5736	7.03301	281.88	0.105506	5.53031	0	26.3636	0	0	68.1061	84.6364	5.53031	9.46972	12.0455	4.09091	22.8788	45.9849	21.0869	0	68.3333	0	31.6667	0	0	0.101847	20.6818	30.3788	3.10606	0	0	45.8333	0.118295	13.6364	0	19.1667	0	0	67.197	0.168154
872:1:1	15	whole plant	3	fit-3	ACS3	25.6498	2.47499	54.3997	38.8789	85.039	24.0579	8.4944	368.186	0.107547	3.32701	0	18.9374	0.588235	0	77.1474	83.9992	2.78937	6.16698	9.64579	2.25174	32.0114	47.1347	25.457	0	42.6818	0	57.3182	0	0	0.0813232	28.482	25.895	3.91524	0	0	41.7078	0.113266	11.8975	0	14.7881	0	0	73.3144	0.171617
633:1:1	23	whole plant	3	WT	control	1253.25	5.35007	39.7721	2547.18	80.7317	191.755	67.8425	22228.2	0.310715	0.266232	0	13.402	70.6279	0	15.7038	108.971	0.281896	61.7814	13.0419	0.266129	0.438434	24.1902	9.97199	0	98.8255	0	1.15875	0.0156642	0	0.580189	0.078321	1.44047	7.29602	34.0692	56.427	0.689017	0.148941	13.136	0.798431	37.3886	0.375778	0	48.3012	0.0515224
634:1:1	23	whole plant	3	WT	control	967.661	5.39419	37.2279	2109.51	69.892	177.289	64.8957	16579	0.303775	0.454348	0	13.7842	67.4696	0	18.2919	107.671	0.39516	53.9213	13.3936	0.395558	1.16553	30.729	10.2085	0	98.0629	0	1.93709	0	0	0.561812	0.0788727	2.03392	9.32357	40.1103	46.9707	1.48261	0.159487	13.4723	0.671678	43.4478	0.632043	0	41.7762	0.057529
635:1:1	23	whole plant	3	WT	control	517.726	5.75167	39.3203	1065.06	68.3302	127.808	47.4616	9080.9	0.286079	0.365748	0	17.4344	62.565	0	19.6349	109.206	0.32962	50.5073	16.0511	0.365748	0.619384	32.1268	10.7875	0	98.6506	0	1.34939	0	0	0.532205	0.0722545	3.4649	12.0789	59.2688	24.3851	0.730003	0.14572	16.8209	0.473383	38.4667	0.621622	0	43.6174	0.0557284
636:1:1	23	whole plant	3	WT	control	851.147	6.86547	43.1888	1657.89	76.6888	162.562	56.5538	15669.3	0.300283	0.260759	0	15.3635	66.7319	0	17.6439	109.124	0.217166	57.6915	14.2101	0.217431	0.6301	27.0337	10.2841	0	98.7835	0	1.21647	0	0	0.560654	0	1.84631	9.25601	42.6979	45.3525	0.847268	0.147319	14.0145	1.06523	39.0704	0.477926	0	45.3718	0.0525318
637:1:1	23	whole plant	3	WT	control	1475.46	4.85951	37.389	3172.68	75.5596	215.962	78.6934	23834.8	0.314759	0.172994	0	14.2408	70.7615	0	14.8247	109.329	0.133058	62.5977	13.2423	0.319206	0.359238	23.3484	9.67982	0	99.4019	0	0.571597	0.0264971	0	0.585296	0.0264971	1.18379	7.22135	32.5471	58.6094	0.411851	0.149209	13.1366	0.96953	38.6775	0.38564	0	46.8307	0.0510996
638:1:1	23	whole plant	3	WT	control	1201.3	7.61796	39.9617	2406.06	74.2685	189.558	71.6191	23257.4	0.317466	0.148171	0	13.1154	71.6894	0	15.047	110.023	0.0992949	61.8207	14.369	0.131494	0.345218	23.2343	9.61695	0	99.0129	0	0.938284	0.0488758	0	0.581021	0.0981378	1.35176	6.78753	34.6492	56.4384	0.674915	0.14925	13.8741	1.46774	39.884	0.494932	0	44.2792	0.0496554
639:1:1	23	whole plant	3	WT	control	851.617	6.05135	39.7315	1753.83	72.5421	166.802	63.2899	14509	0.296791	0.423512	0	15.1592	66.6341	0	17.7831	107.554	0.267091	57.5811	12.1951	0.556315	1.04771	28.3527	10.3779	0	98.5747	0	1.38046	0.0447627	0	0.562611	0.133793	1.42399	9.66026	39.5938	48.1193	1.06886	0.148663	12.7505	0.178308	36.7416	0.200937	0	50.1287	0.055517
640:1:1	23	whole plant	3	WT	control	877.918	9.59371	34.8756	2073.6	68.8364	176.07	67.8509	19166.7	0.301649	0.363825	0	14.1319	67.7787	0	17.7257	108.311	0.29964	52.022	14.3651	0.385192	0.877553	32.0506	10.1244	0	98.8441	0	1.13446	0.0213675	0	0.552824	0.0641025	2.05549	11.7532	44.1668	41.0827	0.877719	0.15802	14.387	0.685411	43.2457	0.557041	0	41.1248	0.0581719
641:1:1	23	whole plant	3	WT	ACS3	56.4287	2.28734	72.3064	62.73	61.19	30.4071	12.0943	714.038	0.205617	1.26582	0	34.8897	25.2058	0	38.6386	118.905	0.949365	41.3897	31.399	2.20548	1.2464	22.8101	12.1555	0	93.4418	0	6.55821	0	0	0.513786	0	7.81432	17.4594	35.81	35.8002	3.11602	0.0484968	28.2732	4.37214	14.6405	0.316456	0	52.3977	0.00518811
642:1:1	23	whole plant	3	WT	ACS3	353.426	5.25348	49.4509	593.28	80.4112	93.1586	32.2899	5637.73	0.254775	0.816901	0	27.8773	48.2296	0	23.0761	110.828	0.816901	57.6793	16.0297	0.662896	1.116	23.6951	10.9751	0	96.6111	0	3.23792	0.151035	0	0.556926	0.0513345	2.88007	9.22419	40.3655	45.6033	1.87563	0.0989281	16.584	0.504441	16.6442	0	0	66.2673	0.0363318
643:1:1	23	whole plant	3	WT	ACS3	246.406	5.07689	71.0361	262.89	78.0569	61.5142	21.6872	3958.78	0.262103	0.574045	0	22.1292	50.9869	0	26.3099	111.376	0.410109	49.2679	19.8368	0.982006	1.96885	27.5343	11.6037	0	94.1821	0	5.57168	0.246173	0	0.538161	0.411184	4.59129	11.1471	36.4766	43.2792	4.09464	0.112733	20.4098	0.820758	26.6372	0.900305	0	51.2319	0.0343824
644:1:1	23	whole plant	3	WT	ACS3	260.579	4.39958	52.1341	384.3	62.6869	77.1553	29.5308	4049.65	0.246315	0.938613	0	24.3586	47.2093	0	27.4935	113.865	0.723902	48.7074	22.4016	0.514112	1.38279	26.2703	11.9342	0	95.2272	0	4.69798	0.0748505	0	0.511283	0.219631	6.47575	15.6068	44.7775	29.5008	3.41956	0.0996386	22.3918	1.45765	23.6839	0.0748505	0	52.3919	0.0299745
645:1:1	23	whole plant	3	WT	ACS3	437.974	3.2717	54.2418	644.942	75.0707	101.121	35.511	6138.97	0.249566	0.780727	0	25.8989	47.8534	0	25.467	109.657	0.650668	53.8798	16.2268	1.38792	3.34011	24.5148	11.6152	0	94.4462	0	5.29324	0.260493	0	0.540593	0.476755	5.81292	7.98287	36.0964	46.1596	3.47149	0.0958758	15.6194	1.47487	17.2686	0.0434783	0	65.5936	0.0364614
646:1:1	23	whole plant	3	WT	ACS3	273.122	2.73649	63.4098	355.142	87.1848	70.6033	24.9521	4164.52	0.259102	1.20145	0	20.5266	52.2289	0	26.0431	111.672	0.731928	54.9532	19.4109	1.60492	2.21372	21.0855	11.5315	0	93.766	0	6.16803	0.06605	0	0.542625	0.06605	3.68474	10.3115	37.6791	43.4348	4.82372	0.0997884	20.4034	0.869407	21.439	0.267786	0	57.0204	0.0304449
648:1:1	23	whole plant	3	WT	ACS3	187.92	1.60908	54.3125	304.922	70.0521	66.8122	24.3792	2224.55	0.223145	0.78352	0	33.1878	36.2377	0	29.791	112.773	0.522042	51.2203	20.8163	0.95804	2.43933	24.044	12.2122	0	95.0319	0	4.70627	0.26178	0	0.516214	0.697473	2.87382	13.7622	52.5264	26.5667	3.57341	0.0785522	21.252	1.13226	11.4995	0.08726	0	66.029	0.0258741
857:1:1	23	whole plant	3	fit-3	control	17.788	1.5268	64.9455	22.5913	33.1731	21.0859	9.0224	216.471	0.0874524	4.86599	0	11.2672	0	0	83.8668	72.3032	4.07234	0.81967	7.27296	5.63362	51.4703	30.7312	26.6003	0	37.848	0	62.152	0	0	0.0911243	6.42727	21.8189	0	0	0	71.7538	0.135195	7.27296	0	26.5027	0	0	66.2243	0.195829
860:1:1	23	whole plant	3	fit-3	control	19.387	1.35	72.8703	23.3096	63.9912	18.523	7.22496	234.853	0.112819	2.17632	0	33.7384	0	0	64.0853	76.8454	1.36987	5.15908	8.58376	3.6677	56.4295	24.7901	24.9779	0	54.9382	0	45.0618	0	0	0.0914477	11.0031	26.9665	0	0	0	62.0305	0.175752	8.58376	0	46.9178	0.68493	0	43.8135	0.245333
862:1:1	23	whole plant	3	fit-3	control	12.1747	0	62.1298	16.5598	57.4785	16.5059	6.48999	-323.144	0.0936474	8.55692	0	30.1573	0	0	61.2858	84.1019	8.55692	9.69012	19.3802	4.27844	23.6355	34.4588	21.8905	0	70.8834	0	29.1165	0	0	0.0199301	45.259	7.51619	2.12766	0	0	45.0971	0.140706	20.4672	0	46.1609	0	0	33.3718	0.199111
864:1:1	23	whole plant	3	fit-3	control	28.0626	0.627922	54.0867	48.688	50.2851	28.1211	11.8623	326.244	0.104235	2.83019	0	24.0566	0	0	73.1132	84.3677	1.88679	8.01887	11.7924	2.83019	38.2075	37.2642	27.3853	0	36.7925	0	63.2075	0	0	0.0860805	20.7547	30.1887	0	0	0	49.0566	0.121421	13.6792	0	24.5283	0	0	61.7925	0.175552
866:1:1	23	whole plant	3	fit-3	ACS3	24.3621	1.45078	55.879	36.8105	80.183	22.9823	8.27958	303.99	0.090659	0.59524	0	9.0302	0	0	90.3745	86.0718	0.59524	5.44425	13.2694	1.82927	29.5151	49.3467	28.4621	0	29.5006	0	70.4994	0	0	0.0486731	39.7067	22.2851	0.59524	0	0	37.4129	0.0994216	13.8792	0	8.42044	0	0	77.7004	0.160139
870:1:1	23	whole plant	3	fit-3	ACS3	18.7669	1.91251	51.0136	31.5896	66.9864	21.7646	8.63833	239.047	0.0807815	6.27451	0	14.549	0	0	79.1765	79.1689	4.87255	7.47059	11.2157	8.48039	37.1176	30.8431	24.0971	0	58.6765	0	41.3235	0	0	0.0651086	33.8529	23.9019	0	0	0	42.2451	0.11148	11.8823	0	14.6177	0	0	73.5	0.165956
871:1:1	23	whole plant	3	fit-3	ACS3	13.4725	1.8	51.0734	21.3296	55.1639	18.5238	7.22496	196.698	0.0750827	7.41758	0	13.8736	0	0	78.7088	81.988	6.45604	2.81593	12.9808	5.56319	26.9231	45.261	23.1438	0	62.0879	0	37.9121	0	0	0.0526622	24.9313	10.2335	0.96154	0	0	63.8736	0.0979926	12.9808	0	9.13462	0	0	77.8846	0.155846
872:1:1	23	whole plant	3	fit-3	ACS3	26.0115	2.20841	61.6453	36.1806	78.6112	23.5579	8.43154	356.315	0.0726843	2.1793	0	11.4838	0	0	86.337	82.6556	1.54639	7.80373	8.67155	5.22641	30.3732	46.3787	29.8544	0	30.7713	0	69.2287	0	0	0.0463175	44.3169	17.5062	1.26582	0	0	36.9111	0.0838144	9.30445	0	9.18701	0	0	81.5085	0.133894
633:1:1	28	whole plant	3	WT	control	3550.63	20.4442	34.1044	8610.75	88.572	353.1	123.842	120627	0.324135	0.333225	0	15.2063	72.8699	0	11.5907	107.604	0.311319	67.8775	9.19857	0.267285	0.530201	21.8151	9.47152	0	99.2896	0	0.699447	0.0109806	0	0.603279	0.0108684	1.34366	6.42375	23.6662	68.0911	0.464375	0.152867	9.31953	0.677206	35.1144	0.540901	0	54.348	0.0535062
634:1:1	28	whole plant	3	WT	control	2911.75	16.2755	33.9138	7070.4	80.1681	323.832	109.881	83115.5	0.333831	0.314915	0	12.3655	75.504	0	11.8155	107.388	0.281371	66.2557	9.69447	0.301592	0.448673	23.0183	9.35093	0	98.7692	0	1.19068	0.0400862	0	0.605595	0.087011	1.44553	6.33588	21.9049	69.5709	0.655766	0.164735	9.6677	0.850067	42.1354	0.70947	0	46.6374	0.0553236
635:1:1	28	whole plant	3	WT	control	1672.01	16.6837	32.8524	4042.62	75.057	247.706	89.0963	48540.5	0.328095	0.358949	0	13.9424	73.025	0	12.6737	108.278	0.299073	65.1247	10.9385	0.22756	0.395065	23.0151	9.25347	0	99.114	0	0.874065	0.0119991	0	0.600977	0.0359971	1.44791	6.30719	25.9102	65.6638	0.634866	0.157938	11.094	0.741775	39.2844	1.01727	0	47.8625	0.0529378
636:1:1	28	whole plant	3	WT	control	2447.38	20.5299	31.9152	6093.54	83.2053	333.407	105.598	83813.1	0.334882	0.260613	0	12.4299	75.3276	0	11.982	107.303	0.244535	63.7865	9.94267	0.244188	0.50538	25.2767	8.96222	0	99.6248	0	0.375247	0	0	0.603648	0.0651245	1.03598	7.18579	23.7056	67.73	0.277618	0.169527	9.81265	0.855641	44.8888	0.791327	0	43.6516	0.0575288
637:1:1	28	whole plant	3	WT	control	3570.41	41.7124	29.887	9503.38	83.4418	370.022	130.147	195089	0.330753	0.272671	0	13.3333	74.8525	0	11.5415	108.019	0.261543	68.5587	9.72735	0.172509	0.550902	20.729	8.84974	0	99.3377	0	0.662208	0	0	0.613432	0	1.41346	5.68172	21.4691	71.0294	0.406227	0.155673	10.0724	0.556477	36.4774	0.75125	0.00556545	52.1369	0.0517392
638:1:1	28	whole plant	3	WT	control	2907.18	28.5209	31.5499	7594.39	79.9239	335.248	116.653	120537	0.333477	0.172822	0	14.1903	74.5598	0	11.077	107.768	0.126265	66.7284	9.83982	0.186231	0.425814	22.6934	9.03327	0	99.6608	0	0.332545	0.0066401	0	0.609418	0.0066658	0.851653	5.7884	24.4955	68.5519	0.305959	0.161575	9.52698	0.991378	39.938	0.89152	0	48.6521	0.0547229
639:1:1	28	whole plant	3	WT	control	2280.69	58.055	38.4691	4445.01	65.0989	279.838	100.803	161560	0.323276	0.212786	0	14.0784	72.0602	0	13.6486	108.315	0.151725	66.456	10.7329	0.327901	0.461608	21.8698	9.14966	0	98.7253	0	1.27473	0	0	0.600316	0.0174459	1.5287	6.95909	24.6912	65.8683	0.935237	0.15236	11.2229	0.444735	36.6504	0.320896	0	51.3611	0.0513308
640:1:1	28	whole plant	3	WT	control	2203.84	53.5054	33.692	5241.06	60.4573	295.636	110.114	146171	0.312194	0.314375	0	15.6053	68.4572	0	15.623	107.817	0.253193	58.6125	12.2312	0.349603	0.707784	27.8456	9.81105	0	98.1808	0	1.77544	0.0437325	0	0.575489	0.0436958	3.21739	9.86132	29.3566	56.8565	0.664419	0.157591	12.3363	0.664345	41.3019	0.57732	0	45.12	0.0556375
641:1:1	28	whole plant	3	WT	ACS3	188.974	5.57001	60.861	226.711	90.4395	56.8387	20.255	3331.44	0.26621	0.649853	0	27.262	46.2535	0.326577	25.5082	113.814	0.326577	53.7614	20.6277	0.759262	1.18865	23.3364	10.2424	0	95.33	0	4.2356	0.434335	0	0.581171	0	3.0387	7.04557	33.4339	53.6586	2.82318	0.0976337	20.853	1.94626	22.3601	1.62793	0	53.2127	0.0217557
642:1:1	28	whole plant	3	WT	ACS3	1110.21	5.97758	44.6976	2050.92	82.1431	170.147	56.6651	20674.8	0.289659	0.405299	0	26.3549	57.7178	0	15.522	111.944	0.270174	69.3956	12.8374	0.574018	1.08026	15.8426	9.31707	0	98.4816	0	1.51841	0	0	0.616821	0.0674881	1.13031	4.72498	22.6413	70.255	1.18097	0.0935262	15.0135	1.51818	17.3935	0.168646	0	65.9061	0.0288914
643:1:1	28	whole plant	3	WT	ACS3	885.067	4.59038	58.0514	1303.2	72.0825	137.808	49.0493	14600.8	0.28442	0.441602	0	23.1122	59.1377	0	17.3085	110.655	0.441602	68.4965	12.43	0.631315	1.30357	16.6971	10.8297	0	96.2137	0	3.40775	0.378629	0	0.581694	0.210465	2.04017	5.71944	28.8121	60.6518	2.56605	0.106948	13.9872	0.525486	19.0743	0.105113	0	66.3079	0.0354117
644:1:1	28	whole plant	3	WT	ACS3	596.138	22.129	39.8423	1228.77	67.5701	143.262	50.5306	20714.2	0.25663	0.332095	0	32.8743	44.6454	0	22.1482	112.375	0.302281	60.0599	16.7035	0.427046	1.22289	21.2844	10.461	0	98.2703	0	1.72975	0	0	0.549776	0.0610066	2.59485	11.2697	43.6088	40.824	1.64167	0.0911631	17.891	1.15638	16.6287	0.0298151	0	64.2942	0.0317397
645:1:1	28	whole plant	3	WT	ACS3	1178.59	7.51963	41.9923	2300.49	79.8005	186.383	63.5502	24617.2	0.300897	0.724426	0	19.0467	63.7439	0	16.4849	109.333	0.627909	68.4864	10.8742	1.03127	1.62841	17.3518	9.43441	0	97.5503	0	2.17565	0.274072	0	0.616372	0.241657	0.805464	4.26934	22.6401	70.0771	1.9664	0.116197	12.1151	0.757569	22.0793	0.225086	0	64.8229	0.0373477
646:1:1	28	whole plant	3	WT	ACS3	953.824	3.8415	59.0834	1305.55	89.7666	137.392	47.8417	15931.2	0.278604	0.535955	0	23.459	56.4421	0	19.5631	111.106	0.453506	63.5538	14.43	0.824564	1.69038	19.0476	11.0304	0	95.2793	0	4.51448	0.20616	0	0.577194	0.247372	2.22631	5.85448	29.1899	58.9569	3.52505	0.102935	15.8524	0.824598	19.8723	0.123677	0	63.327	0.0325282
648:1:1	28	whole plant	3	WT	ACS3	604.478	2.83677	55.4136	939.24	80.6662	120.596	42.3047	9106.26	0.26829	0.751184	0	28.7568	51.8321	0	18.66	111.015	0.721191	67.2178	12.5305	0.721335	1.02153	17.7876	9.99585	0	97.8966	0	2.1034	0	0	0.593454	0.120229	1.83295	5.79912	27.4947	63.4909	1.26206	0.0887883	15.0547	0.660841	12.3494	0.03003	0	71.9051	0.0303923
860:1:1	28	whole plant	3	fit-3	control	20.974	0.964211	77.1191	25.3809	66.4879	19.3484	7.64856	252.812	0.103373	1.36111	0	30.6389	0	0	68	82.1252	0.694445	3.47222	18.2778	5.41667	55.0833	17.0556	28.4097	0	33.25	0	66.0555	0.694445	0	0.0883012	3.44444	17.6667	0	0	0	78.8889	0.160121	18.9722	0	34.75	6.11111	0	40.1667	0.207954
862:1:1	28	whole plant	3	fit-3	control	12.6592	0.431248	58.1435	19.4404	61.2775	17.7704	6.9191	-286.745	0.0911253	5.77359	0	23.4339	0	0	70.7925	83.4442	3.83019	7.77359	15.4906	7.71698	30.0943	35.0943	23.9431	0	52.4151	0	47.5849	0	0	0.0223691	47.8679	6.83019	1.88679	0	0	43.4151	0.119628	16.4905	0	34.9811	0	0	48.5283	0.180373
863:1:1	28	whole plant	3	fit-3	control	16.6816	0.100121	54.49	30.0605	55.5576	20.9696	8.005	193.507	-0.0241786	80.5556	0	0	0	0	19.4444	359.398	93.0556	0	6.94444	0	0	0	6.64804	0	93.0556	0	0	0	6.94444	-0.0255108	83.3333	0	0	0	0	16.6667	-0.0974854	100	0	0	0	0	0	-0.227072
864:1:1	28	whole plant	3	fit-3	control	25.4207	0.787628	71.624	33.3006	72.8406	21.7734	7.81152	302.572	0.0927308	1.67915	0	14.5318	0	0	83.7891	84.9213	1.11735	5.58677	12.8152	3.35206	35.774	41.3546	28.5072	0	28.4832	0	71.5169	0	0	0.0620181	29.0637	20.1061	0	0	0	50.8302	0.111321	13.3708	0	19.563	0	0	67.0661	0.170596
866:1:1	28	whole plant	3	fit-3	ACS3	26.9821	1.2	68.6748	34.0225	75.3793	21.7938	7.92492	345.87	0.0874526	1.07527	0	9.60061	0	0	89.3241	81.6315	1.07527	3.93626	10.6759	1.07527	43.8364	39.4009	28.3361	0	30.4723	0	69.5276	0	0	0.0424926	41.9739	16.225	0	0	0	41.8011	0.107139	11.2135	0	10.6183	0	0	78.1683	0.17367
870:1:1	28	whole plant	3	fit-3	ACS3	15.6565	0.994142	62.3764	21.3312	49.4323	18.947	7.70536	196.23	0.0772994	9.91461	0	14.2948	0	0	75.7906	72.2154	7.95383	1.61291	5.18659	8.76028	32.7957	43.6907	23.7903	0	55.3289	0	44.6711	0	0	0.0633678	30.661	17.3466	0.80645	0	0	51.186	0.11768	5.99305	0	13.4883	0	0	80.5187	0.18225
871:1:1	28	whole plant	3	fit-3	ACS3	10.9883	0	50.063	17.8194	51.8149	17.1298	6.66552	-336.589	0.0731386	8.84056	0	10.942	0	0	80.2174	80.8116	8.84056	3.33333	17.5362	5.50725	25.314	39.4686	23.8578	0	58.285	0	41.715	0	0	0.0442104	28.6473	6.54591	1.11111	0	0	63.6957	0.0906214	17.5362	0	7.7536	0	0	74.7101	0.14101
872:1:1	28	whole plant	3	fit-3	ACS3	19.2498	2.22813	41.1352	38.0683	77.7817	24.024	8.59046	268.958	0.0557336	4	0	5.33333	0	0	90.6667	84.5924	3.33333	9.33333	12	6	28	41.3333	29.5529	0	30	0	70	0	0	0.030523	46.6667	10	0.666665	0	0	42.6667	0.0577877	12.6667	0	4	0	0	83.3333	0.0987066
633:1:1	36	whole plant	3	WT	control	6617.98	219.755	24.9389	19687.2	77.082	546.337	192.671	1491670	0.300802	0.189138	0	25.8279	62.5607	0.00610713	11.4161	111.481	0.167488	69.7745	12.3069	0.237446	0.556882	16.9569	7.99972	0	99.3479	0	0.652035	0	0	0.626448	0.0123972	1.48183	4.2691	25.1371	68.7074	0.392172	0.101437	14.5782	1.28645	18.2328	0.2034	0	65.6992	0.031746
634:1:1	36	whole plant	3	WT	control	6119.39	185.41	35.2888	13097.5	76.4759	432.999	154.388	1170400	0.323307	0.179903	0	18.9829	70.6696	0.0131424	10.1545	110.82	0.163554	72.8333	11.1171	0.196487	0.513582	15.176	7.78534	0	99.4214	0	0.57862	0	0	0.644125	0.00325967	1.59901	3.81482	17.9065	76.2252	0.451182	0.118078	12.6296	1.32118	23.3026	0.412506	0	62.3341	0.0348786
635:1:1	36	whole plant	3	WT	control	5562.77	99.513	43.1161	9214.03	82.0468	366.102	129.805	582195	0.338873	0.0779753	0	13.5344	77.0783	0.011678	9.29764	110.355	0.0662713	74.9629	10.147	0.07791	0.225836	14.5201	8.06812	0	99.7664	0	0.233638	0	0	0.652392	0.011678	0.728461	3.26429	13.8548	81.8759	0.264824	0.134532	10.5983	1.1258	27.8963	0.630888	0.00390137	59.7447	0.0380852
636:1:1	36	whole plant	3	WT	control	6191.72	121.09	29.9381	16018.8	69.9013	485.5	184.05	781104	0.313948	0.213088	0	18.0816	69.3132	0.00952685	12.3827	112.24	0.171731	72.469	13.0532	0.302799	0.446123	13.5572	8.16931	0	98.7534	0	1.2466	0	0	0.637487	0.0509833	1.79183	4.03604	16.6458	76.5598	0.915441	0.108526	14.2488	1.30383	20.2988	0.328204	0.00957641	63.8109	0.0294252
637:1:1	36	whole plant	3	WT	control	6474.23	189.386	16.1309	28794.7	63.3745	706.893	262.115	1245005	0.282109	0.269329	0	28.5183	55.6242	0	15.5882	113.43	0.234029	68.8618	15.4776	0.330731	0.776656	14.3192	8.50938	0	98.3361	0	1.66396	0	0	0.619909	0.0224886	3.00577	5.32261	21.3218	69.1165	1.21096	0.0834007	18.6613	1.0889	13.3062	0.0833256	0	66.8603	0.0239213
638:1:1	36	whole plant	3	WT	control	6252.74	129.248	18.0851	25710.1	46.9626	675.012	271.462	838162	0.309532	0.209326	0	18.6651	66.4233	0.0323842	14.6699	112.797	0.186972	69.0266	14.8718	0.212427	0.517855	15.1845	8.04519	0	98.9621	0	1.03474	0.00318187	0	0.62515	0.109477	3.33829	5.92587	16.9742	72.6758	0.976336	0.109152	15.9383	1.6189	22.2027	0.541259	0.0195758	59.6793	0.0276882
639:1:1	36	whole plant	3	WT	control	4265.9	162.465	25.8363	12369.8	69.0812	428.833	157.954	708730	0.300625	0.105199	0	21.8037	62.2015	0.0174647	15.8722	114.123	0.113794	69.5451	16.3451	0.113794	0.37508	13.5072	8.08133	0	98.6927	0	1.30725	0	0	0.611938	0.0130301	4.32226	7.31751	18.7326	68.4573	1.1573	0.0989507	18.298	1.01363	18.941	0.531441	0.017191	61.1988	0.0244175
640:1:1	36	whole plant	3	WT	control	5012.32	140.789	22.4453	17243.9	66.1387	507.923	191.513	725797	0.304311	0.202633	0	16.9672	66.0593	0.0574112	16.7133	112.977	0.173589	67.4711	15.7925	0.268182	0.331462	15.9631	8.48182	0	99.4411	0	0.558893	0	0	0.606335	0.0370354	3.97438	7.84483	19.7884	67.3999	0.955492	0.114436	16.7482	1.02284	23.606	0.686336	0.0038628	57.9327	0.0305318
641:1:1	36	whole plant	3	WT	ACS3	515.747	26.8697	45.8646	798.393	83.4307	114.404	39.9516	15456.3	0.2679	0.55462	0	22.5543	52.0048	0.0397773	24.8464	111.505	0.395793	55.0478	17.7921	1.03223	1.70533	24.0267	10.1621	0	96.197	0	3.60503	0.198038	0	0.564196	0.436136	3.56666	11.454	26.7137	54.8191	3.01035	0.108707	18.8625	1.02968	25.136	0.317935	0	54.654	0.0338037
642:1:1	36	whole plant	3	WT	ACS3	3159.62	88.5923	32.4881	6751.08	77.8981	313.519	113.004	293122	0.310906	0.191329	0	24.5452	62.6116	0.0824693	12.5693	112.67	0.157263	71.1636	13.6219	0.286868	0.724465	14.046	8.47194	0	99.4251	0	0.574877	0	0	0.638047	0.0343199	1.60295	6.08708	18.1776	73.5919	0.506236	0.100657	15.7216	1.68619	18.9815	0.822538	0	62.7883	0.0285116
643:1:1	36	whole plant	3	WT	ACS3	1862.14	97.6218	44.1068	3139.83	72.6146	218.887	81.4096	190220	0.298533	0.191364	0	25.0798	60.2897	0.0531383	14.3859	110.965	0.191034	67.538	12.2458	0.212224	0.806515	19.0064	8.82611	0	99.0696	0	0.919921	0.0104297	0	0.614535	0.0524785	2.48991	7.25718	24.9209	64.4445	0.835164	0.109425	14.1737	0.795424	20.563	0.560033	0.0208594	63.887	0.0355319
644:1:1	36	whole plant	3	WT	ACS3	1785.94	111.725	26.5879	7490.62	54.8613	335.394	137.02	205306	0.285378	0.313515	0	24.8484	54.6962	0	20.1418	113.112	0.321619	62.3294	17.6667	0.412677	1.58378	17.6859	9.76425	0	98.56	0	1.41787	0.0220362	0	0.579233	0.0565474	4.15381	11.8557	26.0692	56.5659	1.29895	0.106039	18.274	1.38819	24.3126	0.47569	0	55.5495	0.0315228
645:1:1	36	whole plant	3	WT	ACS3	3219.36	97.114	43.0046	5984.55	82.7788	295.91	99.8447	329186	0.297099	0.134314	0	30.8235	57.2021	0	11.8401	110.12	0.134314	69.4975	10.7793	0.285658	2.72439	16.5788	9.08017	0	98.9316	0	1.06238	0.0059602	0	0.621171	0.0489574	3.15416	4.32531	21.8837	69.1742	1.4136	0.105528	14.559	0.744161	18.5207	1.00278	0.00617285	65.1671	0.0398161
646:1:1	36	whole plant	3	WT	ACS3	2063.61	126.695	41.6659	3851.55	78.678	237.681	84.7741	271476	0.297323	0.240339	0	25.1531	60.1649	0.0279391	14.4137	110.921	0.203601	67.8362	12.3365	0.416	1.0936	18.1142	8.6863	0	98.8249	0	1.17511	0	0	0.60903	0.00937735	2.44059	5.86154	26.7963	63.3817	1.51056	0.107297	14.3316	0.927317	20.3238	0.519729	0	63.8975	0.0350171
648:1:1	36	whole plant	3	WT	ACS3	1486.84	35.7478	40.9356	2957.76	85.5504	206.619	71.1196	58835.3	0.276466	0.44575	0	35.325	48.8345	0	15.3948	112.189	0.356359	67.4898	14.4517	0.815773	1.73298	15.1534	8.56177	0	99.1728	0	0.801704	0.0255118	0	0.628047	0.0508219	1.55601	3.88863	25.0622	68.6135	0.828831	0.0803316	18.1902	1.51664	12.7953	0.114702	0	67.3833	0.0260567
633:1:1	43	whole plant	3	WT	control	7473.01	269.933	24.7443	23849.8	39.6916	653.938	262.063	2042735	0.196618	0.916346	0	38.5756	22.3604	0	38.1477	107.523	0.597107	25.3952	25.1624	4.27909	6.78613	37.7801	11.3466	0	97.5844	0	2.41562	0	0	0.472011	0.138081	15.3788	17.3875	29.6107	31.254	6.2309	0.116822	25.7467	0.985828	32.3049	1.91365	0.0115649	39.0374	0.0445429
634:1:1	43	whole plant	3	WT	control	4722.08	228.894	20.7761	17930	41.2354	593.072	260.719	1106388	0.201562	1.26558	0	43.2045	22.1058	0	33.4241	100.554	0.856553	22.6384	19.1057	3.7377	9.97381	43.6878	12.7483	0	96.2509	0	3.74911	0	0	0.431932	0.130524	20.061	28.2025	26.9161	19.6378	5.05213	0.155484	20.3958	0.388527	41.4186	2.97047	0.00363795	34.8229	0.0902884
635:1:1	43	whole plant	3	WT	control	5552.49	233.946	30.1567	13970.6	77.7292	461.257	160.584	1329375	0.304592	0.112189	0	22.4377	63.3201	0.03399	14.096	109.319	0.0884169	60.5396	12.8384	0.342999	1.40861	24.782	8.45913	0	97.941	0	2.05905	0	0	0.592148	0.0368958	5.05016	8.02441	24.5252	60.4485	1.91475	0.135948	14.0702	1.0061	30.4386	1.46281	0.00333467	53.019	0.0461946
636:1:1	43	whole plant	3	WT	control	6449.31	177.88	17.2864	29195.3	60.4427	677.917	262.515	1168835	0.265045	0.336405	0	24.6658	51.4818	0.00846272	23.5076	111.773	0.252911	52.4164	19.7156	1.19292	2.73724	23.6849	10.3076	0	97.3744	0	2.62559	0	0	0.535942	0.111109	10.2344	11.4554	25.4579	49.1533	3.58792	0.115233	20.3304	1.13867	26.6389	1.40927	0.00271297	50.48	0.0376674
637:1:1	43	whole plant	3	WT	control	5552.52	292.596	18.5476	24586.7	61.0518	624.19	246.036	1641055	0.197435	1.72395	0	42.9121	21.9631	0	33.4006	100.735	0.907143	24.7972	18.3245	6.22827	7.71685	42.0261	11.0885	0	94.4648	0	5.53233	0.00291851	0	0.470008	0.0423869	14.0686	13.8131	40.2659	24.9672	6.84281	0.14498	19.0588	0.390294	37.4838	2.02249	0.0121106	41.0324	0.0703977
638:1:1	43	whole plant	3	WT	control	6749.82	217.285	17.9886	29319.3	51.2279	681.058	258.916	1461270	0.223081	0.547054	0	28.1886	36.2215	0.00513762	35.0376	114.632	0.38351	34.1688	29.2631	2.88305	4.30442	28.9971	11.3171	0	97.8339	0	2.15542	0.0106938	0	0.460805	0.215642	16.4495	19.174	29.7867	28.2285	6.14558	0.104449	29.4373	1.77205	29.9194	3.05417	0.0274083	35.7898	0.0367825
639:1:1	43	whole plant	3	WT	control	5112.6	173.197	13.2236	28565.2	51.1136	666.503	261.235	895374	0.218631	0.236834	0	24.2095	37.0074	0.0059762	38.5404	121.683	0.165403	38.2597	35.0674	0.743384	1.97271	23.7913	11.8422	0	95.4302	0	4.56981	0	0	0.451805	0.254505	18.6995	21.8261	26.2557	27.1287	5.83547	0.0774273	35.4233	1.72164	23.3393	1.54411	0.00624671	37.9653	0.0112475
640:1:1	43	whole plant	3	WT	control	5671.26	200.808	13.2459	35918.2	56.998	756.198	295.618	1151365	0.215797	0.280614	0	26.2919	35.5227	0	37.9048	120.644	0.244445	35.6772	35.4668	1.02086	3.5582	24.0325	12.6515	0	92.8501	0	7.14989	0	0	0.447791	0.233975	17.0705	20.6521	28.5951	25.9838	7.46453	0.0819749	35.7517	1.81698	25.9119	1.88165	0.00839807	34.6294	0.0210588
641:1:1	42	whole plant	3	WT	ACS3	906.502	73.9411	21.9871	3330	33.4965	269.589	118.376	71242.8	0.28315	0.566885	0	23.7387	55.4864	0	20.2081	112.501	0.410176	62.6676	16.8036	0.710974	1.22527	18.1824	9.63902	0	98.4834	0	1.49557	0.0210349	0	0.590634	0.0662595	4.36367	9.74959	26.3208	58.4386	1.0612	0.102278	18.5789	0.834031	22.423	0.364951	0	57.7991	0.0280569
642:1:1	42	whole plant	3	WT	ACS3	3441.65	147.067	12.3866	19698.8	56.2589	583.423	233.805	518832	0.273766	0.474777	0	30.7654	46.7001	0.0814436	21.9783	107.57	0.316897	50.1921	17.4684	2.13348	7.79593	22.0933	10.0429	0	98.6719	0	1.32203	0.00614175	0	0.546786	0.139456	9.44543	14.1074	21.3447	50.8921	4.07095	0.14101	18.6998	1.61658	29.0428	6.96435	0.0351477	43.6413	0.0623767
643:1:1	42	whole plant	3	WT	ACS3	2587.11	142.612	10.7825	17625.9	57.3668	583.69	222.225	378338	0.282191	0.196065	0	28.7925	51.4393	0.0573001	19.5149	111.77	0.152437	59.4133	17.1364	0.572171	2.2677	20.458	10.4428	0	95.3798	0	4.61285	0.00735835	0	0.565915	0.107764	7.60342	10.0627	24.3968	54.3381	3.49116	0.115908	19.5644	0.586626	26.1907	1.21139	0	52.4468	0.0386406
644:1:1	42	whole plant	3	WT	ACS3	2163.78	157.556	20.9364	7444.36	53.946	351.827	132.974	344062	0.232965	0.222622	0	27.434	38.0754	0.016451	34.2516	116.072	0.173981	41.9495	27.3109	0.780889	2.69419	27.0905	11.5269	0	97.1692	0	2.82281	0.00804765	0	0.476237	0.0409497	16.1641	19.7859	24.2991	33.7944	5.91538	0.100483	28.4058	0.769284	27.2214	1.17856	0.0168067	42.4081	0.0306181
645:1:1	42	whole plant	3	WT	ACS3	4328.57	166.085	14.4065	22029.4	77.8117	589.206	216.303	742348	0.278963	0.276834	0	33.6409	49.0028	0.05557	17.0239	110.781	0.244694	62.3453	15.2352	0.899266	3.418	17.8576	9.24829	0	98.1147	0	1.88082	0.0044827	0	0.599339	0.0463507	5.71597	9.17975	21.2996	62.2469	1.51138	0.103529	19.2813	0.736277	20.7424	1.39804	0.0189465	57.823	0.0359769
646:1:1	42	whole plant	3	WT	ACS3	2475.78	170.757	10.8303	17735.8	57.0838	572.249	226.18	434784	0.286855	0.339734	0	27.8561	54.7424	0.0432533	17.0185	110.43	0.281862	61.1627	15.1385	0.549106	2.70634	20.1615	9.34001	0	98.1674	0	1.82542	0.0071963	0	0.571522	0.0793104	6.04574	9.74393	28.3745	53.9098	1.84678	0.120592	16.9085	0.716504	26.2339	1.2872	0.0288606	54.825	0.0427387
648:1:1	42	whole plant	3	WT	ACS3	2486.42	126.979	31.2479	5935.14	55.9853	304.298	121.084	326852	0.279712	0.47999	0	31.7686	50.0464	0.0578333	17.6473	111.554	0.316926	63.7391	15.9648	2.00787	3.80266	14.1687	9.08529	0	99.2039	0	0.796094	0	0	0.607474	0.0318725	5.39942	7.34858	18.4328	66.7409	2.04648	0.0942251	17.9311	2.52878	18.2349	2.08616	0.0159362	59.2032	0.0354057
636:1:1	50	whole plant	3	WT	control	2755.36	240.587	5.06743	40589.1	51.5849	835.395	336.325	667064	0.0409895	28.5454	0.0174846	9.18373	0.705414	0	61.548	75.6451	18.2854	5.57473	31.3873	32.5251	7.33585	4.89171	18.2625	0	83.7229	0	16.2028	0.0742045	0	0.218643	0.424245	47.4912	19.5748	2.73001	0.265494	29.5143	0.186827	31.3205	1.02549	27.3241	22.9597	0.533096	16.8371	0.172314
637:1:1	50	whole plant	3	WT	control	3561.61	297.542	7.73642	35458.1	63.4126	765.62	306.439	1064550	0.0523122	26.8829	0.0828732	14.2166	1.20793	0	57.6097	70.7352	19.0552	6.33217	26.53	25.7165	11.4907	10.8753	17.2968	0	83.489	0	16.4293	0.0816725	0	0.222185	0.427968	48.4338	20.6692	2.90149	0.232585	27.335	0.192495	27.2049	0.325158	33.1465	18.4785	0.492073	20.3528	0.174926
639:1:1	50	whole plant	3	WT	control	3065.86	240.396	11.7724	20931.9	51.6799	585.322	242.839	731428	0.101616	4.91592	0	23.1686	2.75814	0	69.1573	109.143	2.96406	10.831	40.2183	17.1384	12.6807	16.1674	15.808	0	87.9728	0	12.0238	0.00338456	0	0.269312	0.141789	42.9313	28.232	9.50904	0.439893	18.746	0.104377	41.1664	0.651812	28.3622	7.26756	0	22.5519	0.0810976
640:1:1	50	whole plant	3	WT	control	3254.74	283.31	9.71452	26795.9	69.7445	638.537	230.814	908030	0.0797752	6.31916	0	14.6454	0.831269	0	78.2042	108.332	3.53382	7.7858	44.2447	22.6576	13.58	8.19807	17.5925	0	86.3431	0	13.6538	0.00319204	0	0.224955	0.367628	45.9253	23.0194	2.62007	0.145626	27.922	0.111911	44.8374	0.723639	23.0049	13.2029	0.100938	18.1303	0.0972882
642:1:1	50	whole plant	3	WT	ACS3	1815.34	189.298	17.7554	7734.25	58.3436	343.465	127.495	339820	0.0629561	29.5267	0.628367	16.042	4.63386	0	49.169	58.8034	22.9569	11.1975	9.36967	26.8969	12.1058	17.4731	10.6632	0	96.133	0	3.86703	0	0	0.445209	0.147225	16.8758	23.6127	21.3744	28.6046	9.38514	0.19502	9.68946	0.511006	38.0203	9.93895	0.205558	41.6347	0.128896
643:1:1	50	whole plant	3	WT	ACS3	1651.57	177.764	19.7154	6409.44	53.1412	317.977	126.623	298942	0.152863	4.179	0	34.0425	12.7615	0	49.017	91.5204	2.52157	18.9939	17.9342	14.1984	13.8195	32.5324	12.779	0	90.3316	0	9.6684	0	0	0.38734	0.218877	20.2992	21.2781	26.1914	16.5953	15.417	0.151209	19.1638	0.166755	33.9354	5.36483	0.0098561	41.3594	0.0991969
646:1:1	50	whole plant	3	WT	ACS3	1945.47	212.393	19.9503	8840.17	59.703	374.414	145.877	420181	0.11404	11.3023	0	29.0934	5.39794	0.0081235	54.1981	79.0877	7.36501	16.5525	13.7949	20.948	15.9392	25.4004	11.0845	0	94.5507	0	5.44926	0	0	0.432955	0.150977	21.3715	18.4349	23.752	26.7794	9.51118	0.173729	14.8689	0.219136	28.7769	11.9704	0.025361	44.1394	0.114954
[truncated: 18 more columns]

## Sheet: WT_pye-1_btsl1 2
block ID	Days after sowing	Plant tissue scanned	Experiment	Line	Treatment	3D Leaf Area mm²	Canopy Light Penetration Depth mm	Convex Hull Area Coverage %	Convex Hull Area mm²	Convex Hull Aspect Ratio	Convex Hull Circumference mm	Convex Hull Maximum Width mm	Digital Biomass mm³	GLI Average	GLI [-0.2:0] %	GLI [-1:-0.2] %	GLI [0.15:0.3] %	GLI [0.3:0.6] %	GLI [0.6:1] %	GLI [0:0.15] %	Hue Average °	Hue [0:25] %	Hue [100:125] %	Hue [125:360] %	Hue [25:50] %	Hue [50:75] %	Hue [75:100] %	Lightness Average %	Lightness [0:0] %	Lightness [0:25] %	Lightness [100:100] %	Lightness [25:50] %	Lightness [50:75] %	Lightness [75:100] %	NDVI Average	NDVI [-1:0] %	NDVI [0.15:0.3] %	NDVI [0.3:0.45] %	NDVI [0.45:0.6] %	NDVI [0.6:1] %	NDVI [0:0.15] %	NPCI Average	NPCI [-0.2:0] %	NPCI [-1:-0.2] %	NPCI [0.2:0.4] %	NPCI [0.4:0.6] %	NPCI [0.6:1] %	NPCI [0:0.2] %	PSRI Average
21 days, 18:01:01	15	whole plant	3	WT	control	85.6181	2.33595	45.0917	165.421	58.5571	50.8267	18.9108	1321.45	0.203744	0.879085	0	30.6353	30.7978	0	37.6878	120.054	0.879085	41.3641	32.2261	0.529435	1.411	23.5902	12.4046	0	95.4124	0	4.58761	0	0	0.472517	0.35213	5.81139	23.7601	57.7568	9.32277	2.99683	0.0560086	31.1672	2.64222	12.4895	0	0	53.7011	0.00704049
21 days, 19:01:01	15	whole plant	3	WT	control	88.1235	3.83787	44.5245	157.05	66.5648	48.6138	17.5408	1463.39	0.217394	0.925409	0	30.2764	34.2185	0	34.5798	115.703	0.741584	45.2276	26.1693	0.557761	1.86969	25.434	11.8409	0	97.7627	0	2.23733	0	0	0.487827	0	2.80768	26.372	57.5235	11.8073	1.48946	0.0777306	27.2722	0.564052	18.6842	0	0	53.4794	0.0244863
21 days, 20:01:01	15	whole plant	3	WT	control	75.0741	3.28993	46.2473	124.56	53.8474	44.921	18.0899	1213.88	0.227177	0.446429	0	31.0771	36.5135	0	31.9629	117.291	0.223215	39.7034	30.1123	1.82172	2.93059	25.2088	11.3482	0	96.8318	0	2.93779	0.230414	0	0.467861	0.90006	1.81452	28.161	61.8591	5.22753	2.03773	0.0749193	27.4337	5.19154	25.6552	0.230414	0	41.4891	0.0224114
21 days, 21:01:01	15	whole plant	3	WT	control	81.3621	3.77525	43.3195	144.99	70.8076	49.0174	17.4847	1298.74	0.219339	0.836681	0	28.7188	35.614	0	34.8306	112.013	0	31.2655	23.5721	1.47336	1.47336	42.2157	11.9502	0	97.945	0	1.85502	0.2	0	0.465617	1.45502	4.00174	26.1354	64.0428	3.34673	1.01834	0.107109	24.5721	0.65502	31.5939	0.21834	0	42.9607	0.0410528
21 days, 22:01:01	15	whole plant	3	WT	control	78.4967	4.23925	40.5348	150.931	81.2866	46.671	16.2875	1307.81	0.219511	1.00564	0	33.0683	34.4642	0	31.4619	118.73	0.804839	40.9192	31.0538	0.804839	0.403232	26.0142	11.7927	0	97.579	0	2.42102	0	0	0.473699	0.404859	1.81373	29.4376	63.301	3.22748	1.81536	0.068843	29.4408	3.22911	21.3697	0	0	45.9604	0.0147911
21 days, 23:01:01	15	whole plant	3	WT	control	68.4627	3.27769	43.9516	131.04	58.3982	45.7028	17.2037	1047.4	0.214598	1.21511	0	45.2113	24.6284	0	28.9451	112.437	0.963854	35.8199	24.8342	0.963854	1.05042	36.3678	12.0183	0	98.616	0	1.38402	0	0	0.470583	0.502515	2.34788	28.8132	63.7642	3.69072	0.881506	0.0795073	23.2813	2.76804	17.2839	0	0	56.6668	0.0318491
22 days, 0:01:01	15	whole plant	3	WT	control	59.4487	3.41423	44.7781	102.78	60.9376	40.173	15.0275	973.327	0.230492	0	0	33.2784	35.9442	0	30.7773	121.481	0	46.8752	32.9502	0	0	20.1746	10.1807	0	100	0	0	0	0	0.499459	0	2.18024	22.8776	66.8033	7.86998	0.268817	0.0536541	29.1496	5.1595	15.7844	0.276243	0	49.6302	0.0107399
22 days, 1:01:01	15	whole plant	3	WT	ACS3	44.5748	2.01641	50.2537	77.2227	65.8599	34.2852	13.2075	584.158	0.199734	0.661068	0	36.7248	25.7816	0	36.8324	117.515	1.03144	38.975	28.2386	0	1.32213	30.4328	13.7668	0	96.9854	0	3.01464	0	0	0.444144	0	6.53101	35.2197	56.3458	0.581395	1.32213	0.0670802	28.8997	1.69251	16.5267	0	0	52.8812	0.0245904
22 days, 2:01:01	15	whole plant	3	WT	ACS3	68.8155	2.36453	51.6896	112.047	69.1919	40.7503	14.4042	963.494	0.198368	1.0723	0	31.4696	29.7166	0	37.7415	117.784	1.0723	32.7038	31.2315	0.655244	1.30201	33.0352	15.6302	0	93.0644	0	3.4551	3.48051	0	0.428642	2.1785	4.34005	30.8144	58.344	0	4.3231	0.0671509	31.4526	2.61251	20.1855	0	0	45.7494	0.0189747
22 days, 3:01:01	15	whole plant	3	WT	ACS3	37.7867	1.51891	52.0545	63.8105	75.018	31.0214	11.3567	483.446	0.187068	1.12522	0	39.1934	20.5436	0	39.1377	119.386	1.12522	34.7259	34.2914	0.367647	0.746435	28.7433	13.9575	0	95.889	0	4.11096	0	0	0.419404	0.378788	4.08868	45.4768	46.3124	0	3.74331	0.0580058	35.0267	0.378788	14.2157	0	0	50.3788	0.0191366
22 days, 4:01:01	15	whole plant	3	WT	ACS3	71.452	1.85134	48.1986	122.31	77.1927	42.331	15.3105	1039.14	0.205034	0.448431	0	33.6405	27.9862	0	37.925	117.086	0.448431	32.504	30.6951	0.675703	2.03322	33.6435	13.3756	0	96.3912	0	3.60885	0	0	0.447095	0.451487	4.06339	33.4009	58.4723	0.90909	2.70281	0.0732129	29.3437	2.71199	21.6623	0	0	46.2821	0.0244597
22 days, 5:01:01	15	whole plant	3	WT	ACS3	10.7942	0	66.4271	13.141	53.7501	14.6125	5.74269	-665.092	0.11068	1.31579	0	31.1066	0	0	67.5776	124.465	1.31579	16.9029	44.1633	2.63158	5.19569	29.7908	19.3162	0	89.6424	0	10.3576	0	0	0.242723	0	63.5965	26.0459	0	0	10.3576	0.0259172	49.3927	0	9.04183	0	0	41.5654	0.00505514
22 days, 7:01:01	15	whole plant	3	WT	ACS3	62.704	1.53104	48.9103	113.76	64.3139	40.9319	15.9609	801.841	0.188767	0.693377	0	36.4972	22.1668	0	40.6426	116.335	0.461896	32.5652	30.4819	1.15634	0.925925	34.4086	14.3551	0	93.767	0	6.00145	0.231482	0	0.427647	0.923793	4.85365	30.4841	57.9674	0	5.77103	0.0643187	29.0952	2.54096	16.1642	0	0	52.1996	0.0197308
22 days, 8:01:01	15	whole plant	3	WT	ACS3	40.2164	2.83113	65.4456	51.8394	68.9766	28.4979	10.2799	608.871	0.185207	0.384615	0	34.359	22.9205	0	42.3358	116.212	0.384615	29.2277	30.4252	2.37336	3.5272	34.0619	13.2842	0	94.8468	0	4.7686	0.384615	0	0.423503	0	5.51595	41.501	48.5992	0	4.38399	0.0712914	31.601	0	22.5579	0	0	45.8411	0.0280407
23 days, 1:01:01	15	whole plant	3	btsl1btsl2	control	20.0979	1.54248	57.6808	31.0508	47.1516	22.624	9.18632	297.35	0.16545	0	0	48.8372	6.71418	0	44.4486	132.516	0	39.9288	50.9377	0	1.38784	7.74568	11.5657	0	99.4186	0	0.581395	0	0	0.465249	0	1.38784	37.7345	60.8777	0	0	-0.00414033	52.907	1.96924	2.1943	0	0	42.9295	-0.0220775
23 days, 2:01:01	15	whole plant	3	btsl1btsl2	control	19.663	1.47295	57.6245	28.8904	78.4925	20.6896	7.39857	276.131	0.208762	0.714285	0	42.3359	24.305	0	32.6448	135.17	0.714285	39.5559	52.7799	0	0.714285	6.23552	10.0019	0	99.2857	0	0.714285	0	0	0.480693	0.714285	1.42857	28.5907	61.5637	7.02703	0.675675	-0.0380938	42.9343	13.9769	1.38996	0	0	41.6988	-0.048978
23 days, 3:01:01	15	whole plant	3	btsl1btsl2	control	58.4674	2.40706	50.114	82.8914	57.7559	36.3062	13.9749	944.041	0.17987	0	0	33.5085	20.8715	0	45.6201	124.254	0	37.9995	38.2989	0.613866	2.141	20.9468	12.3002	0	98.7572	0	1.2428	0	0	0.44843	0.299401	2.12594	41.7128	52.7775	0.314466	2.76993	0.0389111	39.5115	2.141	8.93872	0	0	49.4087	0.00357182
23 days, 4:01:01	15	whole plant	3	btsl1btsl2	control	32.7048	2.86313	46.7949	59.0401	60.3804	30.4069	11.5458	487.545	0.180747	0.420168	0	33.3139	20.5334	0	45.7326	129.234	0.420168	29.8794	44.8923	0	1.27512	23.5331	13.2526	0	94.8703	0	5.1297	0	0	0.431685	1.27512	6.41944	33.7486	54.2674	0.85495	3.43442	0.0141429	43.6463	3.83997	11.1436	0	0	41.3701	-0.0202666
23 days, 5:01:01	15	whole plant	3	btsl1btsl2	control	51.0658	2.94966	50.936	79.2005	55.5955	35.9798	14.1333	750.406	0.20055	0.636203	0	31.118	27.9489	0	40.2969	123.767	0.636203	39.0365	38.4683	0.920292	1.62452	19.3141	12.6989	0	96.967	0	3.03297	0	0	0.446074	0.636203	5.29369	34.7071	56.182	0.852275	2.32875	0.0445177	37.3319	2.34075	13.3723	0	0	46.955	0.000668385
23 days, 6:01:01	15	whole plant	3	btsl1btsl2	control	78.398	3.52256	42.746	146.341	65.3438	46.8145	17.8272	1290.63	0.202999	1.45057	0	34.9937	28.3658	0	35.19	116.275	1.45057	38.7255	28.5639	0.620692	2.07126	28.5681	12.0297	0	97.3097	0	2.69024	0	0	0.4725	0.206612	2.68938	27.9577	65.0063	2.07041	2.06955	0.0674775	27.3233	2.89856	18.2153	0	0	51.5628	0.0213301
23 days, 7:01:01	15	whole plant	3	btsl1btsl2	control	30.6284	1.91274	51.7717	45.72	61.1014	26.5781	10.0923	437.581	0.216772	0	0	43.697	25.6465	0	30.6565	122.406	0	42.7222	33.6565	0	1.00505	22.6161	9.42948	0	99.5	0	0.5	0	0	0.498883	0	1.0101	18.0859	77.8889	2.51515	0.5	0.0224577	27.1262	10.0556	9.54546	0	0	53.2728	-0.00531927
23 days, 8:01:01	15	whole plant	3	btsl1btsl2	control	44.7689	3.2568	53.5404	65.6112	59.8779	31.5402	12.3701	653.889	0.190299	0	0	32.8325	25.2145	0	41.9531	122.323	0	35.425	36.1231	0.359712	1.46016	26.632	12.5396	0	94.1913	0	5.80868	0	0	0.436728	0.359712	4.72955	31.4362	51.4228	4.03144	8.02025	0.0581803	33.2028	3.2907	20.4316	0	0	43.0748	0.00274554
23 days, 9:01:01	15	whole plant	3	btsl1btsl2	ACS3	30.8881	1.2969	48.3918	52.6505	70.1797	27.8649	10.6669	461.884	0.166193	0	0	42.1703	10.5769	0	47.2528	129.394	0	34.7184	44.9519	0.892855	1.85439	17.5824	11.1971	0	99.1071	0	0.892855	0	0	0.476264	0	1.37362	31.456	63.0838	3.19368	0.892855	0.0054065	45.5014	2.26648	5.52885	0	0	46.7033	-0.0170719
23 days, 10:01:01	15	whole plant	3	btsl1btsl2	ACS3	29.3395	1.05615	57.7005	45.9004	59.3721	27.026	10.7138	371.478	0.196041	0.458715	0	58.5772	9.74988	0	31.2143	127.852	0.458715	48.3166	39.627	0.471698	0.471698	10.6543	9.94058	0	99.0696	0	0.471698	0.458715	0	0.530393	0	0.471698	9.30414	74.8658	14.8996	0.458715	-0.0155586	35.8923	9.78884	2.30656	0	0	52.0123	-0.0244019
23 days, 11:01:01	15	whole plant	3	btsl1btsl2	ACS3	43.508	2.0975	47.7372	79.3802	63.9553	35.1578	13.9596	659.191	0.17781	1.99779	0	38.8697	17.6115	0	41.5209	122.481	1.99779	41.5209	37.2075	1.66004	0.997791	16.6159	11.7865	0	96.6799	0	3.32009	0	0	0.477741	0.331126	4.31788	23.2583	61.4592	7.97572	2.65784	0.0282577	36.5452	2.98676	7.97572	0	0	52.4923	-0.00344321
23 days, 12:01:01	15	whole plant	3	btsl1btsl2	ACS3	22.2452	1.75625	66.7683	27.8098	46.6501	21.8553	8.95982	337.177	0.16577	0	0	43.4489	9.53484	0	47.0163	115.803	0	37.2498	29.4477	2.06635	2.72424	28.5119	12.1412	0	97.9337	0	2.06635	0	0	0.462927	0	3.38213	29.8276	55.8932	7.46849	3.42847	0.0516344	32.1257	0.704225	3.38213	0	0	63.788	0.017368
23 days, 13:01:01	15	whole plant	3	btsl1btsl2	ACS3	29.3588	2.81815	52.0889	41.0398	71.5922	24.8728	9.24307	454.567	0.170463	0.490196	0	34.3873	14.4976	0	50.625	128.575	0	40.6373	42.2794	1.1152	1.875	14.0931	10.6042	0	97.2794	0	2.72059	0	0	0.483525	0.490196	2.85539	18.9583	67.3039	8.65196	1.7402	0.00481	37.549	7.45098	5.57598	0	0	49.424	-0.0206978
23 days, 14:01:01	15	whole plant	3	btsl1btsl2	ACS3	25.1319	1.54541	64.8819	30.3291	70.811	21.5093	8.08451	367.568	0.183304	0	0	54.5517	8.78163	0	36.6667	126.643	0	46.3218	39.4483	0.574715	0.666665	12.9885	11.3148	0	97.5172	0	2.48276	0	0	0.471495	0	1.72414	25.6782	68.2069	1.81609	2.57471	0.00455194	35.8161	7.44828	3.05748	0	0	53.6782	-0.0147793
23 days, 15:01:01	15	whole plant	3	btsl1btsl2	ACS3	35.2203	1.28438	52.6648	54.002	65.8889	28.9846	10.949	538.32	0.175722	2.63158	0	43.8596	11.4035	0	42.1053	120.722	2.63158	42.1053	37.7193	0	3.50877	14.0351	10.6449	0	100	0	0	0	0	0.485452	0	0.877193	28.0702	70.1754	0.877193	0	0.0225556	35.9649	2.63158	0	0	0	61.4035	-0.000471579
23 days, 17:01:01	15	whole plant	3	pye-1	control	31.2296	3.11901	47.6641	55.5302	62.2694	29.5129	11.4232	474.839	0.182527	4.35849	0	33.7811	22.1925	0	39.6679	113.743	3.48679	24.7773	30.9811	1.7434	3.41509	35.5962	12.888	0	96.6566	0	2.5434	0.8	0	0.434203	1.6	5.70188	36.1095	54.3736	0.471698	1.7434	0.0736883	29.3095	2.4717	22.3056	0.471698	0	45.4415	0.0246622
23 days, 18:01:01	15	whole plant	3	pye-1	control	73.1142	1.89999	48.5837	126.54	73.5313	43.6805	16.122	1057.5	0.185947	1.46622	0	38.2914	20.8169	0	39.4255	111.292	0.431034	29.3881	25.7879	1.89725	4.43046	38.0653	15.81	0	91.8386	0	3.5578	2.54381	2.05978	0.432967	3.33169	3.15857	28.3741	60.5215	0.215517	4.39867	0.0866324	25.5724	1.05639	20.8592	0	0	52.5121	0.0277706
23 days, 19:01:01	15	whole plant	3	pye-1	control	64.3325	2.83114	50.358	104.4	81.9813	39.1309	13.4814	952.208	0.17968	1.24362	0	35.7296	20.2907	0	42.736	116.495	1.24362	27.8426	32.742	0.985887	4.5491	32.6369	13.8408	0	93.9946	0	5.76269	0.242719	0	0.428566	0.485437	8.94805	32.5143	51.7291	1.53138	4.79181	0.0733082	32.9997	1.98678	19.8054	0.728155	0	44.48	0.0198997
23 days, 20:01:01	15	whole plant	3	pye-1	control	103.374	4.74875	46.9482	174.6	70.6783	52.3508	19.5093	1785.83	0.211139	2.6931	0	31.5311	32.721	0	33.0548	106.53	2.52702	32.043	20.9111	2.86429	2.69139	38.9631	12.4684	0	95.2765	0	4.72358	0	0	0.476457	0	3.03037	23.1043	60.7167	8.76408	4.3846	0.117072	21.5874	0.169491	28.5008	0.506768	0	49.2356	0.051265
23 days, 21:01:01	15	whole plant	3	pye-1	control	86.8784	2.17221	50.4449	143.101	61.3621	47.8386	17.5427	1322.34	0.202693	0.376681	0	27.4907	32.2009	0	39.9317	112.11	0.186567	24.2906	27.3182	2.82334	3.19647	42.1848	12.7545	0	94.3392	0	5.66086	0	0	0.438662	0	5.65022	28.8214	60.4272	0.190114	4.91104	0.107998	28.6349	0.376681	30.4793	1.32015	0	39.189	0.0440355
23 days, 22:01:01	15	whole plant	3	pye-1	control	51.6612	2.40653	48.9323	90.4483	58.8762	37.8687	14.0244	768.974	0.18686	0.572101	0	31.4067	24.0675	0	43.9537	125.496	0.572101	31.2285	39.4553	0	0.848343	27.8956	13.5413	0	92.8586	0	7.14146	0	0	0.425048	0.276243	5.72101	32.1374	54.1518	0	7.71356	0.0438452	37.7194	3.43261	18.2876	0	0	40.5603	-0.00891689
23 days, 23:01:01	15	whole plant	3	pye-1	control	83.0564	2.51028	51.4984	141.027	56.795	47.6746	18.9164	1230.91	0.214957	0.749094	0	31.2105	34.4047	0	33.6358	115.352	0.373134	39.0943	27.0551	2.0692	0.5597	30.8486	13.3216	0	95.2991	0	2.81829	1.50667	0.375961	0.451715	2.0692	4.68962	25.5597	63.7325	1.50101	2.44799	0.085638	26.4897	2.0692	20.5026	0.186567	0	50.7519	0.0285363
24 days, 0:01:01	15	whole plant	3	pye-1	control	91.8505	1.99723	46.2428	172.438	56.4044	51.9281	19.8893	1326.43	0.208106	0.50505	0	28.5018	34.2331	0	36.76	113.957	0.50505	32.0423	26.1375	0.505619	0.844025	39.9655	13.4484	0	96.4601	0	3.37155	0.16835	0	0.460278	0.16835	5.73187	28.5001	62.5654	1.17959	1.85469	0.0952038	27.9922	0.16835	26.9753	0	0	44.8642	0.0368609
24 days, 2:01:01	15	whole plant	3	pye-1	ACS3	11.7921	0.247269	64.949	17.2798	63.9286	16.0662	6.1915	-234.42	0.148413	0.98039	0	39.9064	8.46702	0	50.6461	115.585	0.98039	32.5757	31.0829	2.11675	3.92157	29.3226	13.6196	0	94.786	0	5.2139	0	0	0.335522	0	21.1675	53.8993	14.6613	0	10.2718	0.039107	34.1801	2.11675	9.44741	0	0	54.2558	0.0210899
24 days, 3:01:01	15	whole plant	3	pye-1	ACS3	22.3893	1.42324	54.2163	35.4596	44.7601	24.9599	10.5684	304.803	0.143667	1.17647	0	40.6242	4.20373	0	53.9957	119.406	0.588235	19.67	37.2023	0.588235	3.00574	38.9455	15.1502	0	89.8493	0	10.1506	0	0	0.368554	0.588235	7.81922	53.8666	26.9656	0	10.7604	0.0487153	38.9885	0.609755	13.1134	0	0	47.2884	0.0119733
24 days, 4:01:01	15	whole plant	3	pye-1	ACS3	25.3756	2.10879	52.8383	41.2201	59.9164	25.2109	9.83605	332.134	0.150718	0.537635	0	35.8089	8.99599	0	54.6574	116.708	0	24.6624	31.7829	2.1943	4.51988	36.8405	15.1663	0	93.3734	0	6.62665	0	0	0.376131	0	13.2096	62.1281	19.6486	0.537635	4.47612	0.0637325	32.9019	0	19.6486	0	0	47.4493	0.0241254
24 days, 5:01:01	15	whole plant	3	pye-1	ACS3	15.9439	1.23438	46.6823	30.2401	71.2733	21.2765	7.60086	196.118	0.151608	0	0	39.3383	9.83455	0	50.8272	126.335	0.78125	22.7941	42.3713	0.78125	1.47059	31.8014	13.0335	0	97.7022	0	2.29779	0	0	0.434358	0	7.67463	40.0735	49.2188	1.51655	1.51655	0.0258135	45.4963	0.78125	11.3052	0	0	42.4173	0.00091838
24 days, 6:01:01	15	whole plant	3	pye-1	ACS3	37.8479	1.79063	49.1867	67.32	53.0683	32.3821	13.1316	575.769	0.162811	7.90263	0	39.1292	14.1622	0	38.8059	116.763	6.45144	30.4222	34.9072	1.77454	2.52642	23.9182	14.6623	0	93.8982	0	1.80083	1.42489	2.87607	0.409145	6.8011	3.92502	36.2795	49.0168	1.45118	2.52642	0.0387874	38.8585	1.42489	11.9065	0	0	47.8101	-0.00256041
24 days, 7:01:01	15	whole plant	3	pye-1	ACS3	27.486	0.704265	54.7251	46.1701	55.9904	27.3709	11.1005	341.923	0.15693	0	0	45.6422	4.7523	0	49.6055	128.161	0	32.6376	44.0183	0.458715	1.45872	21.4266	13.6846	0	97.6239	0	2.37615	0	0	0.406832	0.458715	5.66972	67.445	24.4679	0.5	1.45872	0.00909398	43.977	2.87615	2.33486	0	0	50.8119	-0.0127281
24 days, 8:01:01	15	whole plant	3	pye-1	ACS3	54.3631	1.29792	54.9373	89.6406	56.3364	37.8927	14.3283	669.024	0.195643	0.80645	0	39.0803	23.4183	0	36.695	116.795	0.80645	46.8081	27.4052	0.268817	1.07527	23.6361	12.7233	0	98.6729	0	1.32711	0	0	0.473571	0	4.25014	24.2303	69.6604	0.800793	1.05829	0.0598817	28.4748	1.85908	10.1019	0	0	59.5642	0.0216152
21 days, 17:01:01	23	whole plant	3	WT	control	1333.32	15.8407	32.2197	3105.72	76.9976	217.457	80.6784	38367.4	0.341186	0.0938636	0	12.6333	74.1501	0.0157878	13.1069	110.831	0.078076	71.3126	12.7229	0.0938636	0.216714	15.5759	8.48209	0	98.709	0	1.27561	0.0153563	0	0.624636	0.0465004	1.86908	4.67161	18.6129	74.3182	0.481654	0.146156	12.0355	1.9651	37.5508	0.592169	0.0157878	47.8406	0.0421815
21 days, 18:01:01	23	whole plant	3	WT	control	1091.12	17.527	31.0919	2708.19	77.6935	204.087	71.3338	33795.6	0.320337	0.419636	0	14.0097	69.3312	0	16.2394	109.744	0.383522	66.1272	13.2128	0.381164	0.63868	19.2566	9.17138	0	98.1009	0	1.84421	0.0549574	0	0.600371	0.0910713	2.77377	7.24413	21.4505	67.3453	1.09522	0.141541	12.8451	1.24125	33.9243	0.531124	0	51.4583	0.0435121
21 days, 19:01:01	23	whole plant	3	WT	control	1187.92	12.3889	36.1863	2622.32	67.8956	199.916	77.8075	28529.6	0.318823	0.342995	0	14.0981	69.4828	0	16.0762	109.383	0.29408	64.221	13.0712	0.293291	0.653906	21.4665	9.42955	0	97.9095	0	2.07421	0.0162391	0	0.596748	0.0487171	2.4677	6.61671	23.2297	66.4128	1.22425	0.145303	12.3647	1.60268	36.806	0.571724	0	48.6549	0.0455799
21 days, 20:01:01	23	whole plant	3	WT	control	896.703	15.3405	37.2041	1781.82	80.332	162.695	58.6981	25388.8	0.307337	0.721785	0	14.8089	66.6158	0	17.8535	106.326	0.675553	52.179	12.2948	0.628802	1.69655	32.5253	9.57625	0	98.2326	0	1.60461	0.16285	0	0.567656	0.093242	2.04718	9.41413	36.9838	50.2526	1.20904	0.166051	12.4114	0.767498	47.0755	0.557378	0	39.1882	0.0592171
21 days, 21:01:01	23	whole plant	3	WT	control	1084.84	14.0424	33.2906	2530.53	77.0937	192.834	70.3257	27751.5	0.310198	0.762579	0	15.1438	68.0448	0	16.0488	106.134	0.708395	57.8062	10.4064	0.687086	1.37875	29.0132	9.65883	0	98.1013	0	1.50442	0.394285	0	0.575995	0.198289	2.28315	7.96532	30.9095	57.4506	1.19318	0.160069	10.339	0.797745	43.1575	0.344689	0	45.3611	0.0575374
21 days, 22:01:01	23	whole plant	3	WT	control	1136.85	15.6226	38.8634	2194.92	74.4972	181.156	69.6221	31726.2	0.330025	0.127267	0	12.7832	72.6486	0	14.4409	109.782	0.127267	61.8478	13.9856	0.182719	0.35014	23.5064	8.86366	0	99.2533	0	0.746706	0	0	0.594424	0.0549219	1.20351	6.75678	28.7106	62.6379	0.636331	0.15879	13.2564	1.63863	45.9753	0.615723	0	38.514	0.0497243
21 days, 23:01:01	23	whole plant	3	WT	control	496.914	7.88945	34.519	1158.39	84.598	129.906	46.8921	9738.67	0.228219	0.706048	0	50.1865	26.0579	0	23.0495	111.958	0.594359	60.3921	16.7041	0.706048	1.78307	19.8203	10.2927	0	98.1068	0	1.78175	0.11147	0	0.578043	0.148479	1.30085	5.12342	43.2051	48.9605	1.26164	0.0683626	20.7856	0.445659	8.46354	0	0	70.3052	0.0250908
22 days, 0:01:01	23	whole plant	3	WT	control	762.461	15.3396	33.4857	1745.1	62.5892	164.579	64.7054	21177.7	0.305306	0.411208	0	15.9609	64.7651	0	18.8629	110.541	0.334047	60.3698	15.8297	0.590933	1.00202	21.8734	9.46565	0	98.1754	0	1.72175	0.102802	0	0.583677	0.102802	2.236	7.2213	30.2749	58.5719	1.59308	0.137887	15.7535	1.28479	36.0092	0.43673	0	46.5159	0.0410763
22 days, 1:01:01	23	whole plant	3	WT	ACS3	357.435	3.45694	53.9214	529.919	71.0029	88.8139	32.2973	5054.04	0.258196	0.160085	0	24.5058	50.6272	0	24.7069	115.958	0.160085	56.046	22.7194	0.423798	0.948128	19.7026	10.8152	0	97.639	0	2.20559	0.155441	0	0.5548	0.155441	3.78941	11.5816	34.2168	48.7325	1.52426	0.0788696	22.3064	3.25888	16.8581	0	0	57.5765	0.0209538
22 days, 2:01:01	23	whole plant	3	WT	ACS3	581.613	7.21548	48.3844	927.809	74.4758	116.69	41.7691	11189.4	0.289276	0.510004	0	22.1944	59.0054	0	18.2902	110.499	0.441745	62.4711	14.1749	0.646801	1.90349	20.3619	9.67103	0	97.824	0	1.76698	0.409002	0	0.594713	0.578541	1.05303	7.00354	26.7852	63.3213	1.25836	0.114418	15.2613	0.849915	24.304	0.441745	0	59.1431	0.0358873
22 days, 3:01:01	23	whole plant	3	WT	ACS3	355.716	4.4561	49.2377	581.58	68.0281	93.5019	34.219	5618.49	0.268529	0.208986	0	24.6827	53.4888	0	21.6195	114.28	0.208986	62.4077	18.1421	0.157741	0.737462	18.346	10.3063	0	98.4748	0	1.47192	0.053248	0	0.572336	0	1.99739	10.2822	33.6076	53.0076	1.10519	0.0884956	18.8755	1.31919	16.9746	0.0522465	0	62.7784	0.0269484
22 days, 4:01:01	23	whole plant	3	WT	ACS3	540.135	10.4469	48.8521	849.332	75.2716	112.327	42.1058	12098	0.286071	0.792359	0	20.2794	58.4074	0.0362056	20.4846	110.606	0.648317	63.5388	14.4284	0.505057	1.69437	19.1852	10.1353	0	97.0129	0	2.87927	0.107836	0	0.581132	0.107836	2.92094	8.07961	25.9785	60.6094	2.30363	0.113337	14.9691	1.11873	23.3751	0.685044	0	59.852	0.0356619
22 days, 5:01:01	23	whole plant	3	WT	ACS3	58.5011	5.04223	57.2294	75.42	79.6885	32.8796	11.7249	931.736	0.184467	0.96154	0	25.0633	25.8561	0	48.1191	124.27	0.721155	30.765	38.8833	1.35796	0.96154	27.3111	13.4554	0	96.9594	0	3.04066	0	0	0.42816	0	14.6255	34.3286	38.4995	9.74612	2.80027	0.0619523	40.0431	0.240385	22.2208	0	0	37.4958	0.00748217
22 days, 6:01:01	23	whole plant	3	WT	ACS3	264.748	2.88085	62.2863	377.01	65.1941	60.4112	22.6022	4336.41	0.210489	1.39869	0	26.8144	31.3763	0	40.4106	112.388	0.11664	41.0495	24.4028	4.07944	0.505445	29.846	10.5414	0	98.9113	0	0.933125	0.155521	0	0.488379	0.272162	10.9951	32.8309	25.2642	30.1322	0.505445	0.0899022	24.8694	1.78749	20.4859	0.505445	0	52.3518	0.0316256
22 days, 7:01:01	23	whole plant	3	WT	ACS3	431.044	4.62855	52.328	653.67	72.2113	98.3526	35.6648	7020.71	0.278329	0.380724	0	23.5802	55.1723	0	20.8667	112.013	0.327533	58.6848	17.3516	0.548682	1.05072	22.0366	9.94509	0	98.4203	0	1.54149	0.0382555	0	0.565218	0.182894	1.63767	10.4596	39.7032	46.6581	1.3586	0.112455	17.5345	1.23545	26.1431	0.427364	0	54.6596	0.035699
22 days, 8:01:01	23	whole plant	3	WT	ACS3	402.538	7.34238	51.9194	590.76	71.0339	95.339	34.1718	7727.44	0.274436	1.27169	0	23.0551	54.8691	0	20.8041	109.768	1.12544	58.0513	14.9788	0.880584	1.71257	23.2514	9.81942	0	97.1117	0	2.6925	0.195792	0	0.58087	0.342515	1.81095	8.7618	31.2793	55.8475	1.95791	0.112305	15.761	0.832474	22.2711	0.293208	0	60.8422	0.0359282
23 days, 1:01:01	23	whole plant	3	btsl1btsl2	control	477.087	2.40361	41.9083	969.3	73.0495	119.455	42.8627	6743.96	0.262736	0.598356	0	23.4836	52.9434	0	22.9746	113.242	0.598356	63.4859	18.1213	0.411114	1.11936	16.264	10.8128	0	97.7192	0	2.16682	0.113982	0	0.563009	0.0379939	2.70945	10.1421	35.2903	50.4349	1.38531	0.0916314	18.0888	1.48975	15.4078	0.0746239	0	64.939	0.0275558
23 days, 2:01:01	23	whole plant	3	btsl1btsl2	control	301.141	4.56883	38.937	640.89	74.14	100.039	37.0733	4734.38	0.263543	0.461387	0	24.3778	52.8194	0	22.3415	114.572	0.405081	56.2816	21.682	0.228871	1.33879	20.0637	10.1379	0	98.4397	0	1.56037	0	0	0.55757	0.0563065	1.62033	9.47687	46.1416	41.6022	1.10264	0.0932685	20.3724	2.93724	21.2409	0	0	55.4496	0.0277606
23 days, 3:01:01	23	whole plant	3	btsl1btsl2	control	553.359	3.21931	40.0148	1147.76	69.5395	132.306	47.9041	8149.89	0.279585	0.364592	0	19.2407	60.1601	0	20.2347	111.397	0.264808	60.9381	16.3173	0.531817	0.629401	21.3185	10.3796	0	98.6386	0	1.32844	0.0328948	0	0.56664	0.132129	2.38603	8.85331	37.5142	50.2174	0.896957	0.116022	16.6803	0.796625	24.2024	0.166124	0	58.1546	0.0382373
23 days, 4:01:01	23	whole plant	3	btsl1btsl2	control	539.649	2.83651	42.0463	1069.2	77.8902	126.656	46.6816	7576.97	0.27898	0.58277	0	19.9888	59.3246	0	20.1039	113.434	0.445512	61.7715	19.1169	0.342761	0.548263	17.7751	10.3612	0	98.1582	0	1.73832	0.10352	0	0.56832	0.10352	1.1617	7.61428	38.3137	51.1352	1.67161	0.102234	17.4078	2.66692	21.024	0.10352	0	58.7978	0.0300444
23 days, 5:01:01	23	whole plant	3	btsl1btsl2	control	738.796	3.21471	38.1566	1651.32	75.0058	155.528	57.7452	10670.2	0.282191	0.436716	0	19.7917	60.7807	0	18.9908	111.816	0.363936	64.1767	15.9834	0.266849	0.509391	18.6997	10.2097	0	98.9086	0	1.09135	0	0	0.575021	0	2.08576	8.87693	33.0832	55.2993	0.654881	0.110748	16.0076	0.873047	21.1011	0.0242719	0	61.994	0.0361646
23 days, 6:01:01	23	whole plant	3	btsl1btsl2	control	820.651	4.70901	38.8349	1790.01	71.8761	164.286	63.5722	14153.6	0.291075	0.177513	0	19.8768	61.5485	0	18.3972	113.734	0.199885	67.5344	17.1759	0.222985	0.355756	14.511	9.45733	0	99.3985	0	0.601477	0	0	0.591978	0.0667498	1.06763	8.40697	29.977	60.1474	0.334113	0.100359	16.6206	2.01757	19.3274	0.0887568	0	61.9457	0.029642
23 days, 7:01:01	23	whole plant	3	btsl1btsl2	control	445.275	2.38729	41.7411	911.337	73.3919	120.137	43.7373	5807.36	0.263273	1.14054	0	22.4562	54.2253	0	22.1779	110.011	0.944059	56.4633	15.8486	0.787319	1.61354	24.3432	10.9961	0	97.2092	0	2.31887	0.471889	0	0.550881	0.353778	1.77	10.1086	42.4681	43.3344	1.9651	0.109447	15.6115	1.41567	22.2191	0.039185	0	60.7145	0.0368613
23 days, 8:01:01	23	whole plant	3	btsl1btsl2	control	611.149	2.3663	39.9716	1306.8	75.0834	139.312	49.1784	7930.62	0.284445	0.356789	0	19.2277	61.7729	0	18.6426	111.088	0.297465	64.5209	15.0573	0.508054	0.801296	18.815	10.1785	0	98.2503	0	1.68947	0.0601685	0	0.580813	0.176283	1.2191	6.82226	33.6927	56.9333	1.15639	0.113318	15.2654	1.06783	20.6549	0.0292397	0	62.9826	0.0380834
23 days, 9:01:01	23	whole plant	3	btsl1btsl2	ACS3	350.924	2.60952	46.3443	636.75	86.7073	94.9924	33.4522	5254.65	0.242021	0.910418	0	39.1289	37.162	0	22.7987	115.176	0.759815	61.7291	19.6477	0.912687	0.916085	16.0347	10.2103	0	98.2796	0	1.62003	0.100402	0	0.578487	0.050201	1.56983	8.23005	33.3527	55.5833	1.21389	0.062641	23.6042	1.07009	9.79534	0	0	65.5304	0.0164058
23 days, 10:01:01	23	whole plant	3	btsl1btsl2	ACS3	201.808	1.52614	52.1568	336.959	80.9565	69.022	24.6714	2585.03	0.210491	0.655234	0	51.6428	19.8117	0	27.8903	118.097	0.819716	56.4958	24.5083	0.575021	2.13424	15.467	10.7293	0	98.1866	0	1.64891	0.164485	0	0.558136	0.247403	1.96976	7.48067	46.2937	42.4438	1.56463	0.0330227	29.6874	2.46998	3.8593	0	0	63.9832	0.0055712
23 days, 11:01:01	23	whole plant	3	btsl1btsl2	ACS3	400.957	2.97537	45.5992	756.541	78.81	105.802	36.7349	6077.84	0.237047	0.645014	0	36.8197	36.7927	0	25.7425	113.894	0.602497	59.0758	18.2917	0.727975	1.98171	19.3204	10.5721	0	97.2489	0	2.66405	0.087108	0	0.571055	0.128588	3.26966	8.56562	31.2842	54.9869	1.76497	0.0678352	20.7048	1.45698	10.7973	0.129625	0	66.9114	0.0203107
23 days, 12:01:01	23	whole plant	3	btsl1btsl2	ACS3	201.686	2.82085	43.5554	396.54	87.118	76.0888	27.0521	2972.06	0.226262	0.805712	0	33.831	36.4968	0	28.8665	113.671	0.725322	52.9235	20.2475	0.64864	2.0263	23.4288	11.5464	0	94.1512	0	5.36285	0.486017	0	0.545052	0.323395	2.68605	8.36859	41.394	43.4147	3.81331	0.078547	22.6138	0.24486	13.8811	0.082237	0	63.178	0.0214982
23 days, 13:01:01	23	whole plant	3	btsl1btsl2	ACS3	395.685	2.27944	47.7986	704.971	73.8045	99.6344	36.1469	5471.25	0.247966	0.796831	0	34.7528	41.9636	0	22.4867	114.481	0.667241	61.1752	18.8571	0.804321	1.33448	17.1617	10.3457	0	97.1715	0	2.52326	0.30525	0	0.577695	0.339521	1.90527	6.59843	34.7069	54.883	1.56688	0.0695472	22.9012	0.785031	12.2705	0	0	64.0434	0.018876
23 days, 13:01:01	23	whole plant	3	btsl1btsl2	ACS3	392.322	26.5421	38.8661	935.55	78.7055	117.317	42.9558	18473.4	0.265522	0.77533	0	27.2377	50.7677	0	21.2193	109.981	0.739513	52.1111	15.946	0.655841	1.49077	29.0567	10.2961	0	98.1278	0	1.69333	0.178785	0	0.551125	0.369607	1.79053	10.9891	47.3293	38.0547	1.46669	0.115454	17.4961	0.977591	30.9953	0.167045	0	50.364	0.042202
23 days, 14:01:01	23	whole plant	3	btsl1btsl2	ACS3	135.529	2.38763	48.6441	228.87	76.1316	59.3094	21.9723	2046.41	0.21862	0.372517	0	34.5352	32.2979	0	32.7944	118.398	0.372517	51.9253	26.958	0.496895	1.36723	18.8802	10.6357	0	97.0183	0	2.98168	0	0	0.546833	0.745343	1.73944	9.68851	47.4526	38.5103	1.86382	0.0507364	27.207	2.36041	9.68791	0	0	60.7447	0.0071555
23 days, 15:01:01	23	whole plant	3	btsl1btsl2	ACS3	334.673	2.26299	47.531	611.459	77.2169	94.9084	33.1984	4738.58	0.234967	0.71556	0	39.0572	35.1111	0	25.1161	114.713	0.614956	59.9561	19.398	0.759383	1.88546	17.386	10.8263	0	97.0517	0	2.79575	0.152525	0	0.563568	0.100603	2.14668	10.3813	31.4604	53.3701	2.54099	0.0661609	23.182	0.408892	10.2288	0.050302	0	66.1302	0.0188764
23 days, 17:01:01	23	whole plant	3	pye-1	control	758.043	2.72258	37.5481	1700.19	76.1667	161.105	59.1433	10860.1	0.285733	0.578385	0	16.2852	64.008	0	19.1283	107.421	0.433632	50.8547	13.804	0.578595	1.22879	33.1004	11.0835	0	97.784	0	1.92663	0.289402	0	0.540015	0.361413	1.92789	10.6001	53.6977	31.8714	1.54149	0.14686	13.5631	0.891304	37.4862	0.337269	0	47.7221	0.0568731
23 days, 18:01:01	23	whole plant	3	pye-1	control	1174.35	4.00644	39.0241	2575.08	72.0104	196.2	70.0784	18308.4	0.295313	0.680904	0	16.1715	66.419	0	16.7285	107.627	0.572578	58.4494	12.5348	0.433303	1.16064	26.8493	11.2723	0	96.7966	0	2.52243	0.448778	0.232127	0.554451	0.634478	2.41411	8.71247	41.9374	44.7539	1.54751	0.143241	12.0241	1.40823	33.7356	0.0619003	0	52.77	0.0532361
23 days, 19:01:01	23	whole plant	3	pye-1	control	941.407	4.45536	38.7498	1977.39	74.0113	171.139	62.844	14981.6	0.29476	0.326908	0	15.7977	66.3803	0	17.4951	107.608	0.265549	57.3458	12.3041	0.449165	0.980722	28.6546	10.7564	0	97.6697	0	2.18713	0.143108	0	0.557659	0.0613583	2.63657	8.58337	40.5485	46.6371	1.53304	0.148347	12.7538	0.347575	35.7873	0.102325	0	51.0091	0.0544591
23 days, 20:01:01	23	whole plant	3	pye-1	control	1335.6	4.02072	41.0884	2674.26	85.4946	199.706	69.0526	21715.7	0.299057	0.470828	0	16.7431	66.4278	0	16.3582	106.762	0.428035	54.8957	11.7341	0.485528	0.784959	31.6717	10.547	0	98.2439	0	1.71317	0.0429062	0	0.555786	0.0713962	2.21243	9.81996	43.5461	43.0938	1.2563	0.15715	11.9482	0.499659	40.1498	0.31396	0	47.0883	0.0598675
23 days, 21:01:01	23	whole plant	3	pye-1	control	1077.96	5.95857	36.3075	2461.59	78.2679	187.582	68.4741	20334.9	0.299184	0.209187	0	14.313	67.5985	0	17.8793	108.775	0.174268	56.8038	13.861	0.262718	0.838392	28.0598	10.4266	0	98.832	0	1.16798	0	0	0.555693	0.0176243	2.46625	10.418	44.9771	41.3376	0.783543	0.147836	13.8117	0.906913	38.2719	0.348206	0	46.6612	0.0545112
23 days, 22:01:01	23	whole plant	3	pye-1	control	828.115	4.95001	36.8268	1884.15	68.3185	165.526	63.9472	14270.2	0.296196	0.517417	0	15.6269	66.2809	0	17.5748	107.466	0.494793	52.3857	12.8776	0.514474	0.741208	32.9862	10.5863	0	98.0587	0	1.76328	0.178051	0	0.550314	0.178051	2.57531	9.2851	47.6364	38.8736	1.45145	0.153968	12.9002	0.716621	38.7423	0.447091	0	47.1938	0.0585244
23 days, 23:01:01	23	whole plant	3	pye-1	control	1028.41	3.8482	38.0127	2299.14	75.8359	184.597	69.3422	15827	0.300148	0.521877	0	13.6302	68.4181	0	17.4297	107.145	0.449934	50.6487	12.8742	0.234183	0.66654	35.1264	10.7274	0	98.145	0	1.621	0.108031	0.125919	0.545879	0.23395	2.57485	10.5338	50.792	34.7668	1.09866	0.16378	13.2346	0.413767	45.6412	0.702161	0	40.0083	0.0620194
24 days, 0:01:01	23	whole plant	3	pye-1	control	1271.33	4.48236	38.7001	2677.41	83.2906	199.808	68.5943	21110.2	0.307571	0.349548	0	13.8752	69.5015	0	16.2737	107.644	0.243233	56.8156	12.1098	0.349336	0.684167	29.7979	10.1003	0	98.7083	0	0.896691	0.288767	0.106209	0.569532	0.273412	1.45887	9.13316	36.5429	51.7559	0.835803	0.156879	12.0947	0.683742	40.7699	0.288554	0	46.1631	0.056862
24 days, 2:01:01	23	whole plant	3	pye-1	ACS3	23.2778	0.865677	40.8203	84.2401	56.8466	35.4539	14.4228	258.432	0.121078	17.9688	0	32.0312	8.59375	0	41.4062	117.812	17.1875	28.5157	42.1875	0.390625	0	11.7188	17.538	0	85.9375	0	5.46875	0	8.59375	0.31078	17.1875	7.42188	27.7344	28.5156	5.07812	14.0625	-0.0190494	61.3282	0.78125	1.95312	0	0	35.9375	-0.0661064
24 days, 3:01:01	23	whole plant	3	pye-1	ACS3	51.0789	2.59405	61.72	62.8198	75.7081	29.8916	10.4795	702.532	0.146193	1.74849	0	33.8581	10.7796	0	53.6138	115.544	1.74849	31.2437	37.4529	8.91656	6.87944	13.7589	15.7945	0	81.437	0	18.563	0	0	0.40368	2.72887	10.7032	17.6209	37.3551	15.5074	16.0846	0.032107	39.5282	0.691761	6.47631	0	0	53.3038	0.0158911
24 days, 3:01:01	23	whole plant	3	pye-1	ACS3	230.501	31.1997	50.5436	398.699	68.1231	66.4553	26.0938	16555.3	0.188036	0.720833	0	22.7193	28.8533	0	47.7065	112.935	0.0399043	30.5651	29.2892	5.96877	3.40465	30.7324	13.6567	0	92.2729	0	7.68718	0.0399043	0	0.409192	0	11.5257	31.3319	39.2141	6.71415	11.2141	0.0835334	29.6484	0.199521	22.5536	0.0798085	0	47.5188	0.0374819
24 days, 4:01:01	23	whole plant	3	pye-1	ACS3	39.4292	1.41485	50.5276	69.8405	78.4963	30.6922	11.0196	462.54	0.122757	7.84415	0	32.9383	4.39935	0	54.8182	108.966	6.04545	20.5455	35.7824	9.2435	6.04545	22.3377	15.4553	0	84.5097	0	15.4902	0	0	0.383476	2.19805	10.6915	32.6786	29.3409	11.3994	13.6915	0.0370039	36.2824	0.5	4.59741	0	0	58.6201	0.0244684
24 days, 5:01:01	23	whole plant	3	pye-1	ACS3	69.1987	1.85412	62.5093	97.2892	64.0066	38.0947	14.9193	916.491	0.171105	1.75131	0	44.1778	11.4479	0	42.623	117.848	1.49358	33.9002	32.1869	2.78224	3.5491	26.088	13.7139	0	91.5603	0	8.23473	0.204918	0	0.451702	1.48724	7.958	25.7837	37.0057	20.608	7.15736	0.0397052	32.7489	2.51817	8.72487	0.257732	0	55.7503	0.0118543
24 days, 6:01:01	23	whole plant	3	pye-1	ACS3	297.019	3.99726	57.3611	585.81	69.587	82.8004	30.6726	5190.51	0.237841	0.411353	0	31.9501	38.8188	0	28.8196	114.101	0.411353	43.5148	23.6392	0.221239	0.63834	31.575	12.3064	0	96.5215	0	2.7181	0.760455	0	0.493506	1.14068	7.51597	18.9012	48.3936	22.159	1.88965	0.097853	24.7626	0.944821	25.2945	0.368731	0	48.6292	0.0370453
24 days, 7:01:01	23	whole plant	3	pye-1	ACS3	22.4643	1.18359	58.1314	35.1902	66.9041	22.7934	8.5025	254.538	0.118995	4.97917	0	36.1458	0.666665	0	58.2083	111.089	3.9375	20.0417	33.6875	4.6875	4.83333	32.8125	15.2144	0	88.25	0	11.75	0	0	0.338248	5.20835	22.5625	39.1875	23.6042	1.85417	7.58333	0.0351913	35.3958	2.22917	3.70833	0	0	58.6667	0.0220234
24 days, 8:01:01	23	whole plant	3	pye-1	ACS3	126.531	2.19851	62.0708	170.099	72.2505	49.6336	18.37	1579.09	0.223449	0.84271	0	32.403	34.3619	0	32.3924	117.59	0.5622	49.5247	27.6178	1.82154	1.68188	18.7918	10.75	0	98.3169	0	1.68306	0	0	0.548666	0	9.53852	9.25801	36.3266	43.6151	1.26171	0.0532021	27.8995	2.38138	9.39767	0	0	60.3214	0.0102063
21 days, 17:01:01	28	whole plant	3	WT	control	3528.65	36.9825	31.6711	9277.56	75.3858	371.097	129.673	174792	0.323858	0.211286	0	15.7316	72.5722	0	11.4849	108.926	0.18428	70.5175	10.2707	0.254655	0.472533	18.3003	9.11484	0	99.4292	0	0.565308	0.0054013	0	0.61319	0.0272446	1.35938	5.96269	19.7118	72.5316	0.40732	0.141636	10.3723	0.96897	31.2054	0.418995	0	57.0342	0.0463407
21 days, 18:01:01	28	whole plant	3	WT	control	3473.14	30.0677	31.2153	8978.04	81.8343	358.195	128.833	148862	0.318546	0.313514	0	18.9344	69.5815	0	11.1707	108.037	0.290633	71.2717	8.90731	0.337014	0.564469	18.6289	9.30824	0	98.9582	0	1.01898	0.0227765	0	0.608414	0.0398848	1.25933	5.89673	23.5529	68.7477	0.503359	0.139775	8.79363	0.999914	28.3366	0.291874	0	61.578	0.047985
21 days, 19:01:01	28	whole plant	3	WT	control	3125.26	35.6316	35.7412	6899.4	77.1568	334.457	123.385	148414	0.320947	0.249903	0	15.7808	70.5478	0.00634115	13.4153	109.529	0.198496	68.458	11.5366	0.319769	0.723328	18.7638	9.04496	0	98.7211	0	1.2725	0.0064541	0	0.616435	0.0575222	1.22666	5.82343	20.4204	71.5765	0.895442	0.137781	11.4215	1.09994	30.5492	0.544759	0	56.3846	0.0426729
21 days, 20:01:01	28	whole plant	3	WT	control	2712.24	20.3415	31.863	7089.48	75.5892	322.657	117.511	88602.3	0.314589	0.383404	0	17.3764	68.7101	0	13.53	107.388	0.354907	65.519	9.82794	0.334018	0.738777	23.2253	9.74125	0	98.4368	0	1.48497	0.0782156	0	0.593896	0.0993047	2.04649	6.56625	26.8527	63.7037	0.731637	0.150502	10.297	0.348166	33.5045	0.4125	0	55.4378	0.0529178
21 days, 21:01:01	28	whole plant	3	WT	control	2751.77	27.7617	31.9913	6353.64	70.619	317.739	114.293	108452	0.319208	0.603893	0	16.2026	69.6756	0.0076034	13.5103	107.561	0.535261	63.6226	10.7236	0.54226	0.972486	23.6037	8.95611	0	98.7981	0	1.06393	0.13797	0	0.604677	0.14517	1.23261	6.93181	23.1977	67.6352	0.857425	0.151444	10.6242	0.941768	35.678	0.849621	0.0153075	51.8911	0.0503834
21 days, 22:01:01	28	whole plant	3	WT	control	3039.42	24.8078	34.6976	7143.48	75.5951	346.764	115.594	113310	0.333926	0.130099	0	14.3158	75.3185	0	10.2355	108.93	0.11059	72.7574	9.45483	0.14302	0.2925	17.2417	8.67854	0	99.5905	0	0.409475	0	0	0.623132	0.00651125	0.741093	4.85406	19.9384	74.2	0.259944	0.143878	9.01315	1.39714	31.9614	0.305447	0	57.3228	0.0465662
21 days, 23:01:01	28	whole plant	3	WT	control	630.071	37.0779	38.9111	1282.5	84.6141	134.931	48.1167	30594.4	0.225329	0.962365	0	48.3447	25.8117	0	24.8813	112.227	0.736278	55.3603	19.5868	1.2738	2.26245	20.7803	9.41383	0	99.1222	0	0.877892	0	0	0.584208	0.056786	2.15205	6.34081	40.7553	49.9304	0.764671	0.0733668	23.8049	0.594666	13.6734	0.141436	0	61.7854	0.024195
22 days, 0:01:01	28	whole plant	3	WT	control	2469.73	9.32737	35.761	5770.44	72.8143	289.437	105.825	53295.5	0.31529	0.28534	0	17.9382	68.5257	0	13.2508	109.765	0.254378	71.6544	10.8404	0.301465	0.409409	16.5399	9.42966	0	98.5701	0	1.38365	0.0463016	0	0.615738	0.0463016	1.52199	5.92575	22.1743	69.6746	0.657043	0.130035	11.0028	0.795667	25.2638	0.386483	0	62.5512	0.0415307
22 days, 1:01:01	28	whole plant	3	WT	ACS3	863.874	16.6837	48.3121	1492.56	70.5298	152.62	53.9831	23565	0.299923	0.328662	0	21.5925	62.9944	0	15.0845	112.526	0.306838	72.5652	13.0933	0.416104	0.744047	12.8745	9.35123	0	97.7013	0	2.2768	0.0218246	0	0.609973	0.109554	2.10235	4.37958	22.3111	69.3248	1.77253	0.0989507	14.3626	1.37983	17.2974	0.196852	0	66.7634	0.0296673
22 days, 2:01:01	28	whole plant	3	WT	ACS3	1386.86	24.4095	45.4963	2531.69	76.1388	195.511	68.4085	50757.7	0.300535	0.422702	0	22.9337	62.0476	0.0270271	14.5691	110.167	0.299916	69.3843	10.5953	0.60187	1.3659	17.7527	9.02371	0	97.8833	0	2.03446	0.0822451	0	0.620183	0.0951765	1.28336	4.25725	23.53	69.209	1.62528	0.110796	12.3445	0.724365	20.4442	0.355135	0	66.1317	0.0349742
22 days, 3:01:01	28	whole plant	3	WT	ACS3	1084.13	9.64436	44.3505	2051.37	80.2863	173.769	59.4688	22864.9	0.301268	0.277164	0	22.4576	63.3918	0	13.8734	111.103	0.259651	71.0585	10.9716	0.226148	0.868038	16.6161	8.96363	0	99.0604	0	0.870071	0.0695447	0	0.621193	0.0870579	0.52057	5.80775	23.3302	69.576	0.678442	0.106131	12.8515	0.81677	18.1971	0.277925	0	67.8567	0.033854
22 days, 4:01:01	28	whole plant	3	WT	ACS3	1240.05	36.2991	43.3029	2313.99	71.574	186.202	71.8385	59279.3	0.292456	0.403833	0	25.2716	59.8569	0	14.4676	112.197	0.357206	70.7849	12.5431	0.357052	0.589919	15.3679	9.27632	0	98.0439	0	1.72324	0.232828	0	0.610278	0.310578	1.95603	4.76648	25.0059	66.5018	1.45921	0.0944056	14.3581	1.16441	15.8803	0.108681	0	68.4885	0.0299109
22 days, 5:01:01	28	whole plant	3	WT	ACS3	237.918	8.69984	40.9767	484.741	67.7209	88.1183	33.0832	4802.84	0.268089	0.65261	0	22.9774	54.0049	0	22.3651	107.429	0.511765	54.0941	13.0398	0.719271	1.87988	29.7551	10.5655	0	97.1229	0	2.73624	0.140845	0	0.551169	0.355874	2.2949	11.8981	39.8071	43.9163	1.72776	0.129294	13.7629	0.148368	28.3278	0	0	57.7609	0.0494069
22 days, 7:01:01	28	whole plant	3	WT	ACS3	1407.38	19.572	47.5768	2481.3	79.1221	192.51	66.6454	43259.1	0.307997	0.458249	0	19.3378	66.0215	0	14.1824	108.958	0.391099	68.8988	9.78911	0.647191	1.06507	19.2087	9.03326	0	98.2608	0	1.73923	0	0	0.610392	0.0675047	0.875958	5.12377	23.9639	68.4993	1.46957	0.126212	10.9467	0.580577	25.4261	0.52611	0	62.5205	0.0421887
22 days, 8:01:01	28	whole plant	3	WT	ACS3	887.701	21.1604	45.0201	1552.95	66.1407	158.679	58.3908	29166.7	0.293896	0.482816	0	23.4122	59.7609	0	16.3441	109.857	0.483332	67.7977	11.3376	0.441269	1.43386	18.5063	9.05139	0	98.3045	0	1.67372	0.0218055	0	0.607576	0.087738	1.80249	5.40529	25.2681	65.6531	1.78327	0.11155	13.9	0.507201	20.8871	0.109027	0	64.5967	0.036608
22 days, 9:01:01	28	whole plant	3	HA3=FEP3	control	688.129	5.59596	37.972	1462.6	74.1795	154.951	52.9107	12495.2	0.278502	0.515483	0	18.3267	59.546	0	21.6119	110.794	0.434107	58.5412	16.0482	0.515159	1.27493	23.1863	9.96107	0	98.2624	0	1.62896	0.108608	0	0.573354	0.189983	1.33102	9.69303	33.8051	53.7322	1.24867	0.117209	15.8854	1.22209	26.3138	0.0813751	0	56.4973	0.0375178
23 days, 1:01:01	28	whole plant	3	btsl1btsl2	control	1401.73	6.30253	31.3751	3831.3	81.1421	238.94	81.8654	27456.4	0.297158	0.568826	0	20.7573	62.4556	0	16.2183	111.441	0.530116	70.7573	12.9984	0.362074	0.788722	14.5634	9.6078	0	98.4093	0	1.56485	0.0258667	0	0.614304	0.0517333	2.21163	6.67366	20.2145	70.1888	0.65969	0.10546	13.5666	1.25481	18.1581	0.168223	0	66.8522	0.0321589
23 days, 2:01:01	28	whole plant	3	btsl1btsl2	control	1093.19	11.263	32.7416	2838.42	81.9369	214.489	74.3513	25856.3	0.302748	0.328689	0	16.0848	66.2196	0	17.3669	111.047	0.312274	67.4851	13.7007	0.410894	0.871293	17.2198	9.4113	0	98.7004	0	1.28316	0.0164799	0	0.605171	0.0329598	1.33234	6.31374	23.9792	67.4866	0.855201	0.121254	13.98	0.888615	25.7752	0.0493098	0	59.307	0.0376063
23 days, 3:01:01	28	whole plant	3	btsl1btsl2	control	1889.55	6.74263	35.4971	4423.32	82.9318	254.568	89.1616	37053.8	0.31476	0.2118	0	18.1699	67.9533	0	13.6651	110.428	0.171333	72.7261	11.1372	0.252849	0.536412	15.1762	9.3513	0	98.573	0	1.36658	0.0604105	0	0.619783	0.0301326	1.99557	5.90621	18.5025	72.9891	0.576443	0.122887	11.4102	0.981262	23.6573	0.293462	0	63.6578	0.037825
23 days, 4:01:01	28	whole plant	3	btsl1btsl2	control	1494.22	5.54298	33.0528	3732.93	87.9175	241.135	82.046	26413.8	0.309601	0.21462	0	18.0456	66.9712	0	14.7686	113.327	0.17675	72.9119	14.3518	0.163999	0.416565	11.9791	8.77554	0	99.1659	0	0.821528	0.0125977	0	0.627695	0.0505438	1.07402	5.43346	18.6874	74.249	0.505591	0.0999944	14.0111	2.45106	18.2954	0.227601	0	65.0148	0.0275767
23 days, 5:01:01	28	whole plant	3	btsl1btsl2	control	2254.26	8.62889	30.5581	6002.1	87.6958	298.075	104.769	47960.2	0.318532	0.309648	0	16.6486	68.7696	0	14.2721	111.077	0.25803	71.2497	12.577	0.301253	0.533208	15.0808	9.02677	0	99.2089	0	0.79112	0	0	0.625039	0.0429854	1.44423	6.00577	18.8419	73.1321	0.532971	0.124093	12.6887	1.18674	25.7457	0.593399	0	59.7854	0.0361638
23 days, 6:01:01	28	whole plant	3	btsl1btsl2	control	2280.27	7.66629	30.1335	6405.21	73.7353	304.964	108.65	48031.1	0.314305	0.343593	0	19.4273	66.879	0	13.3501	111.846	0.302777	73.6927	12.4929	0.302442	0.670224	12.539	9.04869	0	99.624	0	0.367815	0.00816325	0	0.626022	0.0163599	1.37431	6.90241	18.5048	72.9406	0.261526	0.109304	13.253	1.27651	19.7698	0.17996	0	65.5207	0.0332344
23 days, 7:01:01	28	whole plant	3	btsl1btsl2	control	1268.34	6.38001	27.9151	3691.16	71.7053	235.534	87.3332	24128.2	0.302276	0.549133	0	16.9063	65.5339	0	17.0106	108.033	0.445236	62.7281	11.4593	0.712523	1.26168	23.3932	9.32377	0	99.1242	0	0.860957	0.0148368	0	0.600001	0.0742104	0.935154	7.7778	26.4659	64.064	0.682823	0.137709	11.8748	0.667973	30.5922	0.415602	0	56.4494	0.0462782
23 days, 8:01:01	28	whole plant	3	btsl1btsl2	control	1744.26	9.59899	31.2168	4593.87	85.8476	265.097	90.8727	38868.9	0.317315	0.328155	0	16.6249	68.9487	0	14.0983	110.087	0.284407	70.7536	11.2546	0.415679	0.732832	16.5588	8.69871	0	99.2344	0	0.743727	0.0218746	0	0.629109	0.0218627	0.754706	4.96568	20.3764	73.3564	0.525004	0.125696	11.8669	1.13758	25.637	0.30621	0	61.0523	0.037897
23 days, 9:01:01	28	whole plant	3	btsl1btsl2	ACS3	967.974	7.5649	45.6069	1715.67	72.1848	157.775	55.6888	20767.2	0.279392	0.377688	0	25.9888	54.3407	0	19.2928	113.418	0.357783	64.9108	16.2537	0.556473	1.31149	16.6099	8.89885	0	98.4496	0	1.49077	0.0596423	0	0.619892	0.139189	1.70908	5.42475	21.9536	69.7993	0.974041	0.0879932	19.8888	0.655426	16.1324	0.357357	0	62.9659	0.0232441
23 days, 10:01:01	28	whole plant	3	btsl1btsl2	ACS3	664.265	3.81686	43.5329	1292.67	79.0423	139.628	48.3356	10761.1	0.255652	1.02353	0	32.8821	44.8243	0	21.2701	113.276	0.941921	64.1984	16.9061	1.02407	1.71955	15.21	9.82071	0	97.9551	0	1.8561	0.188814	0	0.595305	0.297628	1.88545	6.79032	28.6242	60.8689	1.53342	0.0714917	21.3714	0.86031	10.471	0.214944	0	67.0823	0.0210627
23 days, 11:01:01	28	whole plant	3	btsl1btsl2	ACS3	1167.44	8.28979	37.4044	2617.29	85.4248	194.148	67.0443	25924.6	0.282125	0.597812	0	27.6974	54.868	0	16.8367	113.599	0.613481	68.6535	14.95	0.487506	1.27376	14.0218	8.5763	0	98.5219	0	1.28933	0.188755	0	0.638077	0.235866	0.958509	4.30785	17.9372	75.5855	0.975014	0.0758402	19.3206	1.16283	12.483	0.188755	0	66.8448	0.0201211
23 days, 12:01:01	28	whole plant	3	btsl1btsl2	ACS3	769.288	4.7024	45.8341	1400.04	82.848	144.969	51.6436	13558.2	0.258298	0.550714	0	34.4999	44.3623	0	20.587	114.011	0.407069	65.1188	16.6825	0.76566	1.17318	15.8528	9.72064	0	97.223	0	2.44153	0.33547	0	0.60753	0.239111	1.65214	5.60053	22.3849	68.2082	1.91512	0.070779	21.9738	0.526848	11.4437	0.0959124	0	65.9597	0.0176677
23 days, 13:01:01	28	whole plant	3	btsl1btsl2	ACS3	898.182	3.75525	40.2278	1888.83	85.8844	166.961	56.3863	15656.1	0.276415	0.550061	0	29.8612	52.703	0	16.8858	113.046	0.387405	68.085	14.7409	0.875887	1.56937	14.3415	8.94674	0	98.307	0	1.55013	0.142904	0	0.626531	0.285293	1.10219	4.0762	19.8225	73.7553	0.958506	0.0792129	19.7574	0.796366	13.2164	0.122379	0	66.1075	0.0220164
23 days, 14:01:01	28	whole plant	3	btsl1btsl2	ACS3	548.051	2.85171	41.2309	1130.22	83.0817	130.15	44.1835	8757.78	0.247285	0.64057	0	36.3821	40.9302	0	22.0472	112.811	0.576464	61.1277	16.4102	0.707143	1.56839	19.6101	10.0565	0	97.7578	0	2.11403	0.128213	0	0.590149	0.128706	1.47346	7.27435	29.9089	59.5827	1.632	0.0761194	21.4105	0.256918	11.4731	0.0964061	0	66.7631	0.0244411
23 days, 15:01:01	28	whole plant	3	btsl1btsl2	ACS3	1037.03	9.03955	41.5282	2145.96	75.398	177.734	61.8607	23310.8	0.277482	0.621762	0	29.6891	52.3316	0	17.3575	112.618	0.518135	67.3748	14.3005	0.725389	1.43351	15.6477	8.7713	0	98.5492	0	1.41623	0.0345423	0	0.627343	0.0863558	0.880829	5.31951	20.4145	72.2107	1.08808	0.0816214	18.8601	0.690846	13.5579	0.241797	0	66.6494	0.0241337
23 days, 17:01:01	28	whole plant	3	pye-1	control	2318	7.61339	30.8231	6324.93	75.2914	306.847	106.252	46442.2	0.311787	0.376665	0	15.3262	70.7331	0	13.564	106.715	0.327547	62.8685	9.53666	0.384707	0.753523	26.129	10.0442	0	98.9273	0	1.02362	0.0491176	0	0.582675	0.0899041	1.26931	7.60616	31.868	58.3069	0.8598	0.155152	9.65069	0.540487	35.8375	0.39352	0	53.5778	0.0573398
23 days, 18:01:01	28	whole plant	3	pye-1	control	3096.12	16.648	32.4277	7946.47	79.2069	343.808	117.522	89808.4	0.313007	0.730187	0	18.2146	69.393	0	11.6621	106.82	0.662087	66.3606	8.85945	0.327955	0.655803	23.1342	10.0596	0	98.6512	0	0.872321	0.259923	0.216535	0.589982	0.600181	0.952723	6.70061	30.6566	60.2731	0.816752	0.146757	9.45371	0.544384	31.6534	0.160861	0	58.1877	0.0530883
23 days, 20:01:01	28	whole plant	3	pye-1	control	3289.26	22.8113	31.5145	8803.62	82.5433	352.526	126.196	118634	0.317611	0.231794	0	18.5309	71.0093	0	10.228	106.55	0.19126	69.6037	7.29069	0.353216	0.596513	21.9646	9.67009	0	99.4322	0	0.52713	0.0406252	0	0.599808	0.0809785	0.544657	5.77805	29.3049	63.8918	0.399683	0.148539	7.64499	0.342257	29.5435	0.21472	0.0058425	62.2487	0.0554667
23 days, 21:01:01	28	whole plant	3	pye-1	control	2943.3	17.1649	31.7017	7801.2	83.0145	338.841	118.952	87774.9	0.318146	0.185617	0	15.6063	71.3291	0	12.8789	107.857	0.134419	65.0945	10.3315	0.230432	0.441718	23.7675	9.9576	0	98.3612	0	1.61313	0.0256181	0	0.588502	0.0320258	2.13155	7.21432	27.9927	61.8612	0.768188	0.155296	10.5234	0.569796	36.4038	0.531191	0	51.9719	0.0545119
23 days, 22:01:01	28	whole plant	3	pye-1	control	2521.96	16.888	31.9304	6723.63	80.2718	312.517	106.499	73834.2	0.316093	0.298106	0	17.3306	70.4938	0	11.8774	107.502	0.261139	65.7267	10.0979	0.327552	0.461644	23.1251	10.0831	0	98.9809	0	0.854975	0.134567	0.0296048	0.58332	0.104488	2.0823	7.12587	32.7055	57.4763	0.505497	0.151576	9.91964	0.906824	34.4892	0.661199	0	54.0232	0.0553708
23 days, 23:01:01	28	whole plant	3	pye-1	control	2957.75	13.4556	36.1101	7053.66	90.1391	320.151	110.662	77021.9	0.317852	0.171245	0	15.5877	72.3845	0	11.8565	107.224	0.145869	65.5272	9.23051	0.228371	0.399652	24.4685	9.76493	0	99.4227	0	0.54563	0.0190259	0.0127	0.588785	0.031726	0.780206	6.82631	34.0986	57.8697	0.393363	0.155254	9.45247	0.437692	33.9588	0.735816	0	55.4152	0.0577607
24 days, 0:01:01	28	whole plant	3	pye-1	control	3234.65	30.9364	34.0907	7932.6	74.2201	340.468	118.27	141578	0.31839	0.221736	0	16.8165	72.1701	0	10.7916	107.196	0.179824	69.0182	8.19239	0.155667	0.353396	22.1005	9.66456	0	99.1975	0	0.760656	0.0418611	0	0.593626	0.0358846	1.16812	6.04192	30.2687	62.0183	0.467152	0.149939	8.58176	0.383354	31.577	0.233539	0	59.2244	0.0555697
24 days, 2:01:01	28	whole plant	3	pye-1	ACS3	18.9271	0.873387	59.997	29.2515	82.401	20.4565	7.26214	220.834	0.159473	0	0	48.9911	5.44243	0	45.5665	131.895	0	37.4398	46.8901	0	0	15.6701	11.6151	0	95.9181	0	4.08182	0	0	0.46517	0	9.50576	29.9703	41.4754	16.3273	2.72121	-0.00780259	46.1774	4.77601	3.40614	0	0	45.6405	-0.0199324
24 days, 3:01:01	28	whole plant	3	pye-1	ACS3	66.0791	3.2843	56.8911	93.3297	84.9178	36.5995	12.6408	975.338	0.176084	2.79031	0	38.862	16.8131	0	41.5346	113.108	2.10224	40.0063	27.7045	4.62396	4.50866	21.0543	13.0598	0	86.3207	0	12.9532	0.726095	0	0.489768	1.71957	4.47063	11.0816	36.3403	34.6576	11.7303	0.0549605	29.1947	1.64352	10.5088	1.18481	0	57.4682	0.0113273
24 days, 4:01:01	28	whole plant	3	pye-1	ACS3	12.04	43.5496	46.8649	22.6807	71.4179	19.0437	7.06489	581.889	0.038971	16.4021	0	5.93349	0	0	77.6644	62.7934	14.4558	5.83901	15.3817	33.0877	13.9078	17.3281	20.3178	0	64.3235	0	35.6765	0	0	0.216272	10.3742	15.6652	33.9192	8.80575	0	31.2358	0.0772976	15.3817	0	5.93349	0	0	78.6848	0.0899632
24 days, 5:01:01	28	whole plant	3	pye-1	ACS3	86.6137	2.00854	48.8542	152.369	83.117	46.452	16.5269	1090.28	0.153931	1.57933	0	42.7206	6.65112	0	49.049	127.496	1.40692	34.6681	43.1041	1.4014	1.57381	17.8457	12.0006	0	94.5613	0	5.09388	0.344828	0	0.505721	0	6.45662	15.2651	46.7303	27.1604	4.38766	0.00799063	44.8503	2.1021	4.88833	0.177936	0	47.9813	-0.0188495
24 days, 6:01:01	28	whole plant	3	pye-1	ACS3	154.706	3.14082	78.935	149.761	84.1541	45.9501	15.668	2490.21	0.242822	0.654161	0	37.3401	34.7451	0.12987	27.1309	111.763	0.524291	50.7191	21.3636	1.57287	3.39827	22.4218	11.4932	0	95.2837	0	3.27561	0.916305	0.524291	0.557264	0.91871	6.02935	9.17268	31.8447	47.9822	4.05243	0.0810572	24.7811	1.31073	13.7591	1.31313	0	58.836	0.0271345
24 days, 7:01:01	28	whole plant	3	pye-1	ACS3	11.8674	0.600006	34.2253	33.6592	84.2747	22.9409	7.8	137.662	0.015527	35	0	0	0	0	65	56.6284	18.3333	3.33333	18.3333	35	13.3333	11.6667	25.0928	0	53.3333	0	46.6667	0	0	0.0941431	28.3333	23.3333	8.33333	0	0	40	0.078144	18.3333	0	8.33333	0	0	73.3333	0.107152
24 days, 8:01:01	28	whole plant	3	pye-1	ACS3	282.606	2.76998	78.1565	271.531	72.0977	62.1201	21.9062	4043.11	0.321053	0.529978	0	21.4036	61.196	0.529062	16.3413	112.688	0.529978	68.304	15.2052	0.528147	0.682185	14.7505	8.53277	0	98.2579	0	1.66603	0.0761035	0	0.651517	0.227395	1.36071	4.31593	18.2256	74.8095	1.06087	0.11765	16.7172	1.43772	25.3372	2.19144	0	54.3163	0.0254163
21 days, 17:01:01	36	whole plant	3	WT	control	5930.16	188.142	33.9776	13935.5	61.5563	481.637	177.428	1144805	0.302482	0.0851954	0	26.3213	61.9809	0.025503	11.587	112.287	0.0885345	71.1521	13.489	0.129039	0.410612	14.7308	7.81575	0	99.6432	0	0.356824	0	0	0.630597	0.0313343	1.63247	5.12242	21.7039	70.9976	0.512212	0.0969629	15.5644	1.61111	16.634	0.274774	0	65.9157	0.029243
21 days, 18:01:01	36	whole plant	3	WT	control	6781.03	139.288	20.5995	24650.2	55.9347	618.571	244.981	986526	0.304905	0.241246	0	24.1593	63.8385	0	11.7609	113.04	0.214284	72.3195	14.0955	0.211998	0.426904	12.7318	7.87561	0	99.1154	0	0.881641	0.00302097	0	0.640732	0.0240546	2.01714	5.16071	17.4502	74.856	0.491894	0.0906249	16.7266	1.80763	15.7757	0.209147	0	65.481	0.0253499
21 days, 19:01:01	36	whole plant	3	WT	control	5784.64	113.268	24.5263	18758.9	54.9891	562.542	207.882	677840	0.30585	0.104574	0	25.8494	63.2129	0	10.833	113.356	0.0905627	72.2142	14.6172	0.135801	0.341063	12.6012	7.73113	0	99.4299	0	0.570119	0	0	0.646752	0.0591222	1.44204	4.41532	16.259	77.2789	0.545599	0.0882876	17.4368	1.93198	15.1393	0.299157	0.010466	65.1823	0.0246196
21 days, 20:01:01	36	whole plant	3	WT	control	6329.01	127.666	29.8338	16255.1	52.4973	517.082	210.766	840456	0.320563	0.12776	0	18.2974	69.5166	0.0131057	12.045	111.054	0.117927	70.8486	11.7371	0.219492	0.560208	16.5166	7.96028	0	99.2925	0	0.700957	0.0065445	0	0.641529	0.0524649	2.03204	5.03039	16.6397	75.7639	0.48149	0.12063	13.2672	1.05497	24.8525	0.658585	0.0163947	60.1504	0.032898
21 days, 21:01:01	36	whole plant	3	WT	control	5423.28	109.379	19.9918	21320.7	49.5724	591.859	225.025	616970	0.313801	0.109314	0	18.8185	69.1101	0.0072844	11.9549	113.44	0.10203	74.2989	13.1987	0.102286	0.287316	12.0107	7.96006	0	98.7277	0	1.27233	0	0	0.641963	0.0372401	2.58672	4.23749	13.8506	78.3055	0.982495	0.0953491	15.6753	1.56829	17.4724	0.225655	0.0137986	65.0446	0.0250823
21 days, 22:01:01	36	whole plant	3	WT	control	6699.55	124.344	25.2835	19950	44.5886	609.937	254.361	864494	0.30626	0.366805	0	21.1705	65.4123	0.0056278	13.0447	113.157	0.29705	72.7732	14.0403	0.354438	0.534731	12.0003	8.38865	0	99.4873	0	0.512702	0	0	0.630978	0.0579439	2.6128	6.28915	16.7111	73.6728	0.65621	0.094028	15.2809	2.13368	16.4955	0.198286	0	65.8916	0.0256332
21 days, 23:01:01	36	whole plant	3	WT	control	3792.97	79.5706	17.6444	15910.3	48.6935	499.518	197.094	315192	0.283262	0.216762	0	26.9379	53.7112	0.0778245	19.0562	116.196	0.184642	68.318	18.9851	0.258574	0.61008	11.6436	9.80091	0	98.5566	0	1.43799	0.0054171	0	0.59726	0.072026	4.81642	9.07283	18.935	65.9788	1.12494	0.0795307	21.8788	1.93524	16.8295	0.45489	0	58.9017	0.0173633
22 days, 0:01:01	36	whole plant	3	WT	control	6860.45	111.591	42.6069	12056.8	86.9129	414.809	142.631	811182	0.325016	0.177374	0	19.9967	71.3459	0.00298989	8.47706	111.972	0.155917	79.1531	9.34252	0.214176	0.496328	10.638	7.72646	0	99.5772	0	0.419778	0.00298989	0	0.668195	0.0122235	0.910739	2.61236	12.5216	83.5605	0.38258	0.0979472	12.33	1.12535	15.1433	0.209998	0.00298989	71.1883	0.0271521
22 days, 1:01:01	36	whole plant	3	WT	ACS3	1853.8	59.4647	36.1121	3544.02	53.6767	245.572	95.793	116522	0.309175	0.247842	0	24.8593	61.4305	0.0822481	13.3802	111.877	0.189878	68.5335	13.2549	0.246012	1.35074	16.4249	8.61215	0	99.0866	0	0.913391	0	0	0.623617	0.0467374	3.18412	7.69738	19.9382	68.1611	0.972453	0.104103	15.0445	1.79029	21.7565	0.400014	0	61.0089	0.0333835
22 days, 2:01:01	36	whole plant	3	WT	ACS3	2741.23	143.78	36.6985	6460.47	72.3724	309.266	115.234	401910	0.30543	0.128613	0	27.8417	59.3487	0.00764995	12.6732	111.281	0.0985878	69.8382	11.941	0.158495	1.06787	16.8958	8.77299	0	98.6704	0	1.32959	0	0	0.623572	0.0225192	2.61497	6.55604	19.5902	69.9729	1.2434	0.110799	14.3653	0.832018	21.3762	0.939261	0	62.4872	0.032955
22 days, 3:01:01	36	whole plant	3	WT	ACS3	1942.53	73.6798	30.7854	4974.12	57.4622	292.438	110.888	152176	0.293382	0.423459	0	27.6479	57.8568	0	14.0718	112.409	0.353374	69.3549	13.3589	0.462718	1.28065	15.1895	8.20191	0	99.2246	0	0.775359	0	0	0.636172	0.0898987	2.53785	6.05583	18.2749	72.3744	0.66712	0.088042	17.1091	1.12947	15.2357	0.252463	0	66.2732	0.0272386
22 days, 4:01:01	36	whole plant	3	WT	ACS3	2080.27	87.5028	12.8133	11669.7	34.5713	523.153	230.413	188992	0.282682	0.340689	0	28.8588	52.7473	0.0101092	18.0431	111.988	0.340689	63.0149	15.8558	0.468652	2.64602	17.674	9.61443	0	97.0981	0	2.82453	0.0774174	0	0.586804	0.0868356	5.85927	8.16149	24.8495	58.7968	2.24606	0.100858	17.5195	1.31523	20.7998	0.722505	0	59.6429	0.0344153
22 days, 5:01:01	36	whole plant	3	WT	ACS3	744.338	55.5129	32.1527	1776.96	49.1268	170.221	69.7517	43391.7	0.272887	0.563285	0	24.2038	53.11	0	22.1229	111.372	0.486967	58.8286	16.5455	0.592341	1.61625	21.9303	9.97378	0	96.6243	0	3.09671	0.27893	0	0.570312	0.355249	3.69312	8.33383	33.3327	51.9031	2.38214	0.104879	17.4471	0.638247	20.5762	0.0776745	0	61.2608	0.0328278
22 days, 6:01:01	36	whole plant	3	WT	ACS3	53.8514	3.32083	66.6373	60.5702	51.7921	30.6543	12.3693	300.697	0.225339	0.344828	0	28.4284	35.2733	0	35.9535	121.147	0.344828	42.8126	33.5351	0.344828	1.37462	21.5881	10.7614	0	96.8965	0	3.10345	0	0	0.535991	0	4.1004	11.2995	46.8989	35.2874	2.41379	0.0663519	34.8957	0.340136	18.1445	0	0	46.6197	0.00714459
22 days, 7:01:01	36	whole plant	3	WT	ACS3	2848.18	113.877	24.4228	8686.44	68.312	374.508	138.25	335146	0.306698	0.218289	0	22.9978	62.6853	0	14.0985	110.091	0.183523	65.1611	12.2266	0.322102	1.19413	20.9124	8.82686	0	98.5078	0	1.49227	0	0	0.607512	0.0426864	3.0638	8.49486	24.8034	62.4623	1.13298	0.124587	13.7689	0.724398	26.3375	0.821903	0.0071144	58.3402	0.0410206
22 days, 8:01:01	36	whole plant	3	WT	ACS3	1640.51	89.5093	25.8223	4770.18	67.2074	272.945	98.6877	153334	0.29092	0.368561	0	25.9821	56.3366	0.0478784	17.2649	110.5	0.2975	64.065	14.4348	0.795835	2.47213	17.9348	8.80143	0	98.2963	0	1.70371	0	0	0.60097	0.0469704	3.4622	7.77023	22.5907	64.2848	1.84523	0.113423	16.1409	0.984925	23.8383	0.953334	0	58.0825	0.0379386
23 days, 1:01:01	36	whole plant	3	btsl1btsl2	control	6485.81	11.1192	48.0543	11052.9	87.5159	388.099	133.279	111614	0.32597	0.183956	0	22.4091	68.6548	0.00935568	8.74284	113.316	0.168365	81.9188	10.0651	0.149663	0.420891	7.27721	7.93895	0	98.9086	0	1.06013	0.0311904	0	0.682774	0.0155916	0.713982	2.563	10.2176	86.1655	0.324267	0.0855125	14.7297	1.05389	12.0259	0.11223	0.00311624	72.0752	0.0217239
23 days, 2:01:01	36	whole plant	3	btsl1btsl2	control	5190.79	15.1227	39.8216	10603.4	89.8296	383.487	131.415	106340	0.328687	0.277618	0	20.1799	70.95	0.0117215	8.58084	112.046	0.250251	83.0726	8.08053	0.211133	0.430067	7.95544	8.01078	0	99.2885	0	0.691962	0.0195487	0	0.675127	0.0234601	0.492603	3.74514	10.8795	84.656	0.203288	0.0957926	12.0133	0.559037	12.5257	0.242356	0.00391145	74.6557	0.0266481
23 days, 3:01:01	36	whole plant	3	btsl1btsl2	control	6348.45	49.4855	46.2121	10636.8	84.3731	381.727	131.917	353726	0.320099	0.189756	0	24.5845	67.2738	0.0133109	7.9387	112.481	0.186419	79.9886	9.30663	0.213071	0.689098	9.61616	7.57325	0	99.4874	0	0.499301	0.0133076	0	0.684557	0.0166412	0.622413	2.32667	8.51784	88.2867	0.229686	0.085415	15.1948	0.825487	12.0594	0.399414	0	71.5209	0.0241724
23 days, 4:01:01	36	whole plant	3	btsl1btsl2	control	5913.01	19.531	46.7975	10519.8	85.4361	382.544	131.328	147522	0.323014	0.124644	0	22.9874	68.756	0	8.13183	114.063	0.117923	80.7448	11.2237	0.124443	0.262214	7.52686	7.51567	0	99.654	0	0.342668	0.00337496	0	0.689477	0.0100962	0.221829	1.68039	8.64676	89.2764	0.16457	0.0789779	16.009	1.72776	11.7682	0.154617	0	70.3405	0.0194757
23 days, 5:01:01	36	whole plant	3	btsl1btsl2	control	7299.1	46.7524	48.3155	12498.9	84.4211	418.857	145.979	384298	0.31982	0.182952	0	27.318	65.9102	0.0327535	6.55612	114.673	0.150198	81.4751	11.7799	0.204819	0.360457	6.0295	7.35032	0	99.888	0	0.111932	0	0	0.697943	0.00272703	0.131087	0.901116	7.35888	91.5161	0.0901014	0.0666401	19.4474	1.39799	8.83669	0.237594	0.00273433	70.0776	0.0164466
23 days, 6:01:01	36	whole plant	3	btsl1btsl2	control	7466.11	36.5144	44.234	14190.9	84.246	441.818	152.783	319015	0.303622	0.267609	0	34.2731	57.6851	0.0183541	7.75584	115.37	0.223085	76.8826	15.175	0.241194	0.419712	7.05832	7.64895	0	99.6482	0	0.346518	0.00522495	0	0.686405	0.0130846	0.233714	1.58764	9.7947	88.2842	0.086635	0.0585071	24.0452	1.50292	8.53031	0.167822	0.00522495	65.7484	0.0145597
23 days, 7:01:01	36	whole plant	3	btsl1btsl2	control	6181.89	18.3288	47.1585	10914.1	88.2373	391.251	137.874	147912	0.325908	0.164123	0	21.624	70.0635	0.00320308	8.14511	112.538	0.154446	82.2593	8.86153	0.180048	0.324592	8.22015	8.14103	0	99.415	0	0.584964	0	0	0.675347	0.0032256	0.498414	2.77755	11.1239	85.4169	0.179957	0.0926672	12.8464	0.704199	13.1298	0.192973	0	73.1267	0.0250149
23 days, 8:01:01	36	whole plant	3	btsl1btsl2	control	6767.8	24.7967	45.9937	11802.7	86.4261	406.957	141.168	207123	0.3203	0.121547	0	26.6701	66.1489	0.0274221	7.03198	114.46	0.112455	82.1846	10.9032	0.121595	0.286031	6.39209	7.40168	0	99.5281	0	0.46887	0.00303085	0	0.69734	0.0121234	0.31052	1.17773	8.03059	90.3503	0.118829	0.0693074	19.0763	0.921695	8.90627	0.188779	0	70.907	0.0171941
23 days, 9:01:01	36	whole plant	3	btsl1btsl2	ACS3	2848.01	20.7528	38.575	6081.48	89.3694	288.301	96.4807	75530.6	0.269001	0.386632	0	47.3058	39.0971	0.0339399	13.1765	117.07	0.32558	64.2893	24.8815	0.522531	1.66247	8.31864	8.15725	0	99.0297	0	0.943158	0.0271685	0	0.668716	0.0542817	1.26871	3.5216	12.444	81.9922	0.719205	0.0398437	35.9016	1.16698	7.41666	0.549671	0	54.9651	0.0109235
23 days, 10:01:01	36	whole plant	3	btsl1btsl2	ACS3	2223.6	6.12218	38.3867	4839.48	87.7712	263.421	88.5268	25696.9	0.288232	0.41691	0	36.22	51.1594	0.00868055	12.195	115.249	0.364795	70.2249	17.9887	0.434239	0.868605	10.1188	7.68015	0	99.1921	0	0.755695	0.0521465	0	0.685322	0.0694867	0.243204	1.607	12.6985	84.8085	0.573318	0.0550427	27.0913	1.14653	8.26011	0.0868797	0	63.4152	0.0131454
23 days, 11:01:01	36	whole plant	3	btsl1btsl2	ACS3	4144.73	12.2904	48.4051	7112.07	87.3705	311.356	106.898	74943.4	0.274059	0.34926	0	46.5066	40.7207	0.0566414	12.3668	116.733	0.292675	63.6925	24.5073	0.495618	1.60018	9.41161	8.08375	0	99.0231	0	0.953336	0.0235935	0	0.671811	0.0330479	0.944105	2.91264	14.0939	81.3981	0.618241	0.0442943	35.109	1.19427	9.12383	0.391748	0	54.1812	0.0104664
23 days, 12:01:01	36	whole plant	3	btsl1btsl2	ACS3	2695.99	8.33889	41.1863	5429.16	87.7909	278.145	93.5825	38786.8	0.284232	0.460797	0	36.8868	48.2757	0.0793356	14.2973	115.219	0.395908	65.2772	21.5285	1.54078	2.36221	8.89541	7.96203	0	98.4945	0	1.47674	0.0288124	0	0.678419	0.0648078	2.118	2.9168	9.41352	83.9887	1.49821	0.0558034	31.4839	0.993622	9.72343	1.26008	0.0071829	56.5318	0.0177526
23 days, 13:01:01	36	whole plant	3	btsl1btsl2	ACS3	3415.15	7.87341	45.5366	6305.13	86.8838	299.57	102.425	45456.1	0.285819	0.430776	0	39.6864	47.8855	0.0510438	11.9463	116.009	0.345757	66.186	22.2131	0.73117	1.86447	8.65948	8.00052	0	98.8555	0	1.03697	0.107579	0	0.677929	0.0849111	1.51906	2.8673	11.4933	83.2536	0.781781	0.0526265	32.6061	0.86726	9.32792	1.05973	0	56.139	0.0149357
23 days, 14:01:01	36	whole plant	3	btsl1btsl2	ACS3	2231.07	7.69526	39.132	4712.04	85.7515	259.9	87.8377	29668.3	0.283664	0.655119	0	35.8297	50.2243	0.0088059	13.2821	114.427	0.594158	67.391	18.1909	0.586032	1.4342	11.8038	8.02571	0	98.7048	0	1.18979	0.105444	0	0.673777	0.174986	1.05002	2.94834	11.644	83.4473	0.735392	0.0589945	27.585	0.936684	9.88791	0.192598	0	61.3978	0.0159183
23 days, 15:01:01	36	whole plant	3	btsl1btsl2	ACS3	3602.89	10.4565	41.6261	7139.16	83.8024	314.825	109.581	57470.9	0.293908	0.37798	0	37.5593	51.242	0.0328719	10.7878	115.701	0.290512	70.85	19.1543	0.701364	1.19378	7.81011	7.71087	0	99.2663	0	0.72833	0.00543125	0	0.688681	0.0162937	1.22207	2.87082	9.51459	85.7024	0.673828	0.0519219	30.0896	0.810558	8.51814	0.608274	0	59.9734	0.0155441
23 days, 16:01:01	36	whole plant	3	btsl1btsl2	ACS3	35.9676	2.32396	60.1945	51.751	42.9533	29.9548	12.5545	221.438	0.222658	0.37037	0	41.0582	27.4603	0	31.1111	123.637	0.37037	51.1641	36.0318	0.476191	1.21693	10.7407	8.95589	0	99.6296	0	0.37037	0	0	0.547222	0	0.37037	9.25924	60.5291	29.3651	0.476191	0.0184395	29.5238	9.31217	5.44974	0	0	55.7143	-0.0107332
23 days, 17:01:01	36	whole plant	3	pye-1	control	5917.92	162.779	36.8917	11479.4	82.7031	418.637	140.536	998293	0.294425	0.187399	0	30.0483	58.7425	0.0144193	11.0074	112.959	0.176594	74.332	12.1848	0.180171	0.580261	12.5462	7.88265	0	99.4595	0	0.540565	0	0	0.646583	0.0144043	1.41994	3.45857	18.8578	75.7412	0.508149	0.0799215	17.431	0.792523	11.0144	0.18383	0.00360672	70.5747	0.024377
23 days, 18:01:01	36	whole plant	3	pye-1	control	5539.62	190.615	29.876	14500.8	68.9026	473.691	169.85	1086210	0.298764	0.171764	0	29.9626	60.3504	0	9.51528	112.477	0.147712	74.511	12.208	0.196265	0.518779	12.4184	7.57245	0	99.4778	0	0.522184	0	0	0.648313	0.020386	1.36482	3.30188	17.6259	77.3116	0.375451	0.0822129	17.4855	0.875457	11.6189	0.113914	0.00339766	69.9028	0.0266526
23 days, 20:01:01	36	whole plant	3	pye-1	control	5541.24	105.873	16.7933	24889.9	58.0476	628.548	236.802	615211	0.272107	0.207811	0	35.8066	48.5514	0	15.4342	115.602	0.176181	68.6627	18.6144	0.234255	0.534069	11.7783	8.53061	0	98.8217	0	1.17834	0	0	0.621467	0.0729549	2.6552	6.40108	22.0847	67.9257	0.860241	0.06173	24.3451	1.1228	8.9802	0.0603709	0.0036563	65.4879	0.0161145
23 days, 21:01:01	36	whole plant	3	pye-1	control	5484.67	209.305	26.5068	15706.2	61.4155	507.331	188.94	1174175	0.286866	0.155064	0	33.337	54.3459	0	12.162	113.847	0.151454	69.8548	15.7938	0.173028	0.46161	13.5652	7.7924	0	99.4119	0	0.580883	0.00722075	0	0.632884	0.0360891	1.57634	5.00268	21.9976	70.9255	0.461763	0.0768547	20.9949	0.955835	12.6236	0.108202	0	65.3174	0.0239625
23 days, 22:01:01	36	whole plant	3	pye-1	control	6087.73	117.602	18.4412	24246.2	45.6441	644.602	266.2	750987	0.293789	0.221587	0	27.3838	59.3409	0	13.0538	113.964	0.195375	72.554	14.4441	0.218017	0.563778	12.0248	8.06863	0	99.4383	0	0.545115	0.0166033	0	0.638826	0.0793724	2.54676	4.79712	17.497	74.6284	0.451346	0.0815225	18.3693	1.12623	12.614	0.20929	0	67.6813	0.0214077
23 days, 23:01:01	36	whole plant	3	pye-1	control	5612.58	187.532	38.5242	10651.5	76.172	394.424	144.951	1.08736e+06	0.300926	0.162743	0	28.5288	61.1325	0	10.1759	111.707	0.136808	73.7798	11.832	0.370567	1.35564	12.5252	7.62928	0	99.4812	0	0.518812	0	0	0.648235	0.0182342	1.17251	3.65275	17.6498	76.8264	0.680312	0.0894616	16.5932	0.697642	13.8299	0.201367	0.00362424	68.6742	0.0298612
24 days, 0:01:01	36	whole plant	3	pye-1	control	5222.89	175.596	18.3198	21806.7	39.2823	665.305	300.339	941716	0.274572	0.22326	0	34.8364	50.2512	0	14.6892	113.957	0.197595	65.4688	17.6882	0.267911	0.65461	15.7229	8.42926	0	98.9976	0	0.998816	0.00359376	0	0.612511	0.0436341	2.67028	6.99395	25.081	64.3574	0.853792	0.0764646	22.2541	1.0491	12.8562	0.175523	0.00744198	63.6576	0.0248284
24 days, 2:01:01	36	whole plant	3	pye-1	ACS3	109.462	2.52482	72.4746	123.928	55.9009	43.9154	16.4963	750.006	0.25517	0.495049	0	33.2285	42.4098	0	23.8666	115.592	0.330033	61.2674	21.3758	0.836788	0.997903	15.1921	10.5377	0	98.8332	0	1.16682	0	0	0.565167	0	2.16472	9.52693	45.4192	42.3903	0.498952	0.0766274	23.7172	1.33183	16.5239	0.168919	0	58.2581	0.0222624
24 days, 3:01:01	36	whole plant	3	pye-1	ACS3	142.546	30.7553	64.5431	175.861	72.8984	50.3038	18.0888	5002.9	0.194928	0.482706	0	46.3563	18.232	0	34.929	114.188	0.482706	36.1662	28.4505	0.456621	1.28179	33.1622	12.7047	0	94.4608	0	5.53919	0	0	0.457457	0.456621	5.69683	29.9334	51.615	8.90075	3.39745	0.0688556	30.4954	0.570775	13.5441	0.114155	0	55.2755	0.0287223
24 days, 5:01:01	36	whole plant	3	pye-1	ACS3	310.138	8.17671	55.5864	388.26	71.8777	75.7851	28.821	3675.7	0.265539	0.334224	0	31.0318	46.183	0	22.4509	115.71	0.334224	61.0632	20.7755	0.536196	0.870422	16.4205	9.81948	0	97.5199	0	2.21127	0.268817	0	0.613209	0.134408	1.27293	6.16411	25.8679	64.6167	1.94389	0.0771547	23.7234	1.27472	16.2229	0.200895	0	58.5781	0.0138695
24 days, 6:01:01	36	whole plant	3	pye-1	ACS3	210.108	45.7646	65.3161	262.442	65.2922	63.1838	23.8571	10742.3	0.234031	0.902917	0	46.3472	29.5364	0	23.2135	107.968	0.573649	49.4675	15.576	1.16787	1.81098	31.404	10.923	0	97.2269	0	2.11967	0.568504	0.0848895	0.516508	0.568504	5.50239	17.6313	44.67	29.8374	1.79039	0.098501	18.9381	0.254669	18.8867	0.164635	0	61.7559	0.0439674
24 days, 8:01:01	36	whole plant	3	pye-1	ACS3	615.5	46.7272	58.4365	796.861	76.7148	108.95	39.9865	31082.2	0.293152	0.370037	0	24.8298	55.6668	0.092595	19.0406	111.751	0.308536	65.0438	14.8075	0.369692	1.39065	18.0798	8.91149	0	98.1146	0	1.85466	0.0307503	0	0.616869	0.0932835	2.66174	6.06011	23.2119	66.5219	1.45112	0.105899	18.3931	0.402508	21.1478	1.26524	0	58.7913	0.0294907
21 days, 17:01:01	42	whole plant	3	WT	control	6386.42	167.087	10.5064	45498.2	52.5664	885.293	359.668	1089325	0.251348	0.733966	0	30.5167	43.8068	0.0119273	24.9306	108.447	0.426471	46.3178	18.2833	3.35815	3.56397	28.0502	10.2862	0	97.9997	0	1.98815	0.0121703	0	0.52735	0.0718072	10.0926	11.9726	29.5262	43.8496	4.48723	0.127385	19.6523	0.928043	29.6591	2.80479	0.00286041	46.9528	0.0529156
21 days, 18:01:01	42	whole plant	3	WT	control	6447.17	185.044	11.7187	39754.2	64.4879	784.496	294.936	1223688	0.247227	0.650942	0	30.4808	42.7776	0.0179959	26.0727	108.312	0.3525	37.1509	19.8993	2.4633	3.97819	36.1558	11.0435	0	95.2636	0	4.73337	0.00297	0	0.500429	0.0627217	12.1138	16.9163	32.3534	34.7271	3.82665	0.137541	20.7418	1.28076	36.9673	2.6726	0.00898036	38.3286	0.0569392
21 days, 19:01:01	42	whole plant	3	WT	control	5827.74	149.5	11.8391	37583.3	47.32	825.189	321.616	891252	0.269359	0.453468	0	27.7393	51.1822	0.016287	20.6087	111.678	0.306639	53.3823	18.584	1.74061	1.81073	24.1758	9.81019	0	97.4468	0	2.55316	0	0	0.552288	0.0787029	7.73405	10.0034	30.6425	48.1851	3.35633	0.110134	19.7554	1.71424	27.0659	0.920983	0.00322456	50.5403	0.038972
21 days, 20:01:01	42	whole plant	3	WT	control	6318.75	197.992	9.82143	47235.1	89.6061	853.191	302.098	1274350	0.271161	0.364768	0	22.1281	54.1595	0.00301259	23.3447	112.468	0.289925	54.9628	19.4627	0.958147	1.84488	22.4815	9.7253	0	96.5591	0	3.43492	0.00596628	0	0.557084	0.0535787	7.78909	11.1707	25.2758	52.6345	3.07641	0.111398	20.586	1.14216	26.5203	0.873441	0.0119915	50.8662	0.0335956
21 days, 21:01:01	42	whole plant	3	WT	control	6495.26	151.66	14.6173	31352.8	60.1609	697.24	265.87	1010605	0.264592	0.326262	0	22.0427	51.3369	0.0217838	26.2724	112.846	0.227005	46.942	22.3302	2.04489	2.14535	26.3105	10.7942	0	96.8252	0	3.16874	0.0060606	0	0.523732	0.065161	12.3793	14.3872	25.4125	44.0082	3.74768	0.119632	23.1158	1.66682	32.9678	1.57507	0.00625115	40.6682	0.0413408
21 days, 22:01:01	42	whole plant	3	WT	control	5539.48	194.554	17.484	24027.5	65.3712	590.817	221.347	1095200	0.258523	0.227515	0	30.3314	46.5151	0.0480433	22.878	108.76	0.189055	34.9515	19.355	0.758571	1.62609	43.1197	11.7517	0	94.7911	0	5.18656	0.0223782	0	0.480554	0.121721	10.0777	22.0748	37.9667	25.0424	4.71664	0.145966	20.1137	1.15306	40.9378	2.20199	0.0255574	35.5678	0.0654365
21 days, 23:01:01	42	whole plant	3	WT	control	5230.19	72.4781	19.8869	17856.2	64.0607	506.467	191.832	397582	0.28358	0.464656	0	25.0322	54.2955	0.0417397	20.1658	114.084	0.414882	64.6304	17.4859	0.539166	0.74032	16.1893	9.43882	0	98.2707	0	1.72935	0	0	0.595042	0.0760772	6.49589	10.4678	18.0794	62.8372	2.04358	0.0917747	19.8632	1.29889	18.0198	0.685989	0.0151206	60.117	0.0235307
22 days, 0:01:01	42	whole plant	3	WT	control	6702.23	138.925	9.7212	51582.5	69.3333	910.77	331.357	966860	0.291168	0.160589	0	25.87	58.6442	0.0321308	15.2931	113.578	0.134304	69.1625	16.0907	0.601652	0.846955	13.1639	8.68742	0	97.5204	0	2.47666	0.00291903	0	0.612372	0.0379724	4.51288	6.33218	17.6653	69.6292	1.8224	0.0896326	19.5959	0.870354	15.7664	0.417679	0.0116797	63.3379	0.024244
22 days, 1:01:01	42	whole plant	3	WT	ACS3	1971.05	98.4621	19.1444	7873.56	28.7677	416.934	183.277	202202	0.284451	0.60736	0	27.4301	51.0151	0.231922	20.7154	109.041	0.409451	56.7114	15.5096	2.21158	3.1097	22.0482	9.80006	0	97.0824	0	2.91753	0	0	0.56241	0.130026	7.34658	11.7654	20.2067	56.0424	4.50884	0.128664	17.3977	0.885638	28.7443	2.50551	0	50.4669	0.0466654
22 days, 2:01:01	42	whole plant	3	WT	ACS3	3314.63	124.436	23.0827	10782.1	45.9445	429.572	179.91	420324	0.253841	0.296716	0	30.7594	43.4428	0.0279662	25.4732	110.594	0.21336	48.3124	18.4766	0.774512	2.89803	29.325	11.2675	0	96.6554	0	3.33923	0.005399	0	0.524734	0.0485908	9.66152	14.1929	29.5271	42.5432	4.02661	0.121921	20.2942	0.349735	29.1675	1.38294	0.0470769	48.7585	0.0423048
22 days, 3:01:01	42	whole plant	3	WT	ACS3	2677.38	118.511	9.04104	22658.8	60.1242	611.633	236.479	326172	0.266468	0.619068	0	28.5172	47.6428	0.056057	23.1649	110.091	0.424791	55.3421	17.2514	1.93733	4.55511	20.4894	9.86427	0	96.972	0	3.02804	0	0	0.564948	0.0700713	8.93295	11.0585	19.3432	56.9772	3.61811	0.114008	19.6077	0.752405	25.278	1.74646	0.0289897	52.5864	0.0408745
22 days, 4:01:01	42	whole plant	3	WT	ACS3	2031.62	140.427	9.57657	16689	51.6412	526.433	204.641	290868	0.263037	0.841608	0	30.0584	46.7772	0.0184434	22.3043	109.307	0.652537	53.7809	16.6715	2.05553	3.44353	23.3961	10.4311	0	96.2105	0	3.78141	0.008071	0	0.536859	0.0507275	6.87209	11.2254	29.7024	46.444	5.70549	0.118739	17.8081	1.071	25.3674	1.78458	0.0461085	53.9227	0.0453296
22 days, 5:01:01	42	whole plant	3	WT	ACS3	1298.68	40.7935	18.4767	6390.73	33.8477	352.351	154.735	57847.2	0.279546	0.535129	0	22.3791	54.3761	0	22.7096	113.712	0.434184	62.2599	17.9667	0.506669	1.02575	17.8069	9.519	0	97.9896	0	1.93789	0.0724855	0	0.586299	0.101431	5.52154	8.80992	23.3299	60.2117	2.02546	0.0997788	19.6022	0.809262	20.5502	0.621237	0	58.4171	0.0258656
22 days, 6:01:01	42	whole plant	3	WT	ACS3	275.405	4.70029	62.4637	319.139	76.2867	67.0798	24.2032	2271.96	0.25453	0.152439	0	28.5998	44.153	0	27.0947	115.069	0.0762195	56.8379	23.0922	0.527612	1.5858	17.8803	11.8681	0	95.7747	0	3.92195	0.303397	0	0.54742	0.452873	4.2283	10.2533	41.5268	41.0457	2.49303	0.0926353	24.672	0.753308	22.4195	0.452873	0	51.7023	0.0235596
22 days, 7:01:01	42	whole plant	3	WT	ACS3	3167.12	100.763	11.0257	21808.1	49.516	602.553	236.535	315012	0.24311	0.507103	0	28.6213	41.2713	0.012133	29.5881	111.192	0.350367	39.222	23.1913	1.29583	4.92443	31.016	11.4885	0	98.57	0	1.43006	0	0	0.474731	0.316516	15.3256	21.1417	24.7105	33.1424	5.36329	0.119943	22.9472	1.69954	32.2629	2.35023	0.0060665	40.7343	0.0482923
22 days, 8:01:01	42	whole plant	3	WT	ACS3	2473.72	110.867	15.298	12340.4	54.9631	446.897	176.413	282100	0.240308	0.580926	0	22.919	42.346	0	34.1541	115.665	0.454164	44.6564	26.2492	1.04299	2.50344	25.0939	11.5498	0	97.4113	0	2.58865	0	0	0.501992	0.0815575	14.7357	15.2239	24.3228	40.8038	4.83212	0.105656	27.2779	0.78179	28.3738	1.59759	0	41.969	0.027342
23 days, 1:01:01	42	whole plant	3	btsl1btsl2	control	8538.1	100.096	51.3433	13215.2	88.6395	424.413	143.017	910549	0.297475	0.226832	0	38.8824	52.551	0.0237685	8.31604	113.591	0.188522	75.8079	12.9305	0.33598	0.695885	10.0412	7.66469	0	99.6088	0	0.37681	0.0143078	0	0.679362	0.0142689	0.503021	1.75164	10.9294	86.5298	0.271848	0.0686324	22.0365	0.727799	10.041	0.278516	0	66.9162	0.018751
23 days, 2:01:01	42	whole plant	3	btsl1btsl2	control	7931.2	133.145	44.6608	13983.3	83.5534	440.705	152.648	1103920	0.316584	0.289772	0	28.3377	63.0132	0.0635309	8.29575	111.904	0.25671	77.2862	9.92236	0.335515	0.686258	11.5129	7.34174	0	99.7688	0	0.22366	0.0076181	0	0.679617	0.0127096	0.622676	2.32811	11.7947	84.9902	0.251592	0.0928534	16.1619	0.607449	14.9511	0.655679	0.0254106	67.5985	0.0245899
23 days, 3:01:01	42	whole plant	3	btsl1btsl2	control	7420.41	170.568	42.2811	13469.8	67.0808	445.035	165.228	1314560	0.321125	0.18899	0	28.0605	63.1824	0.300021	8.26805	112.703	0.143189	77.5902	11.1921	0.204783	0.394078	10.4756	7.23151	0	99.3571	0	0.642931	0	0	0.675104	0.00536595	1.15401	2.74979	13.1054	82.5961	0.389207	0.0927017	16.7165	0.737674	15.1092	0.922135	0.046068	66.4684	0.023487
23 days, 4:01:01	42	whole plant	3	btsl1btsl2	control	7284.58	144.166	44.8859	12891	83.6107	416.834	143.487	1096660	0.302534	0.212284	0	38.1313	53.9232	0.133178	7.60003	113.156	0.182221	76.2206	12.2256	0.223366	0.651417	10.4969	7.34564	0	99.8671	0	0.132869	0	0	0.67588	0.00266752	0.528396	2.17148	12.2699	84.8597	0.167855	0.0755143	19.8366	1.00447	11.418	0.581651	0.0404243	67.1189	0.0211053
23 days, 5:01:01	42	whole plant	3	btsl1btsl2	control	8511.07	210.55	46.5962	14114.2	92.9494	445.217	154.969	1850340	0.32041	0.206097	0	28.4339	63.2837	0.338904	7.73739	111.618	0.172959	76.7338	9.97161	0.224751	0.5208	12.3761	7.17528	0	99.6828	0	0.317192	0	0	0.670729	0.023494	0.817201	2.92287	14.2067	81.7696	0.260064	0.0983825	14.3788	1.1077	16.4507	0.868569	0.0924058	67.1018	0.0280186
23 days, 6:01:01	42	whole plant	3	btsl1btsl2	control	7943.01	202.53	41.1118	15247.1	88.6739	453.685	150.979	1669515	0.305883	0.2523	0.00251572	32.2329	58.325	0.129387	9.05799	112.165	0.237257	75.8484	11.0113	0.281722	0.795261	11.826	7.43932	0	99.5801	0	0.417379	0.00251572	0	0.666521	0.0123743	0.902683	2.90165	14.4388	81.4312	0.313302	0.0870067	16.7861	0.902723	13.4199	0.54517	0.0300354	68.316	0.0250858
23 days, 7:01:01	42	whole plant	3	btsl1btsl2	control	8960.68	137.193	46.9266	14405.6	87.5221	441.802	152.273	1286275	0.317298	0.197339	0	29.0711	62.9373	0.0908766	7.70335	112.466	0.160216	78.7607	10.0407	0.217982	0.474578	10.3458	7.18717	0	99.6377	0	0.352995	0.00931812	0	0.684271	0.00696374	0.567411	1.88062	11.3499	85.9181	0.276842	0.0880111	16.4983	0.674918	13.3006	0.706071	0.0303584	68.7897	0.0232627
23 days, 8:01:01	42	whole plant	3	btsl1btsl2	control	8229.55	167.298	44.3751	14935.8	85.8221	447.274	152.618	1434490	0.310039	0.230399	0	32.1184	59.0699	0.282374	8.29884	111.832	0.190005	76.569	10.1537	0.268397	0.626889	12.192	7.522	0	99.8243	0	0.175752	0	0	0.665537	0.00949182	0.621775	2.4641	15.1135	81.606	0.185213	0.0935986	15.2975	0.935067	14.8289	0.944344	0.0617275	67.9324	0.027133
23 days, 9:01:01	42	whole plant	3	btsl1btsl2	ACS3	4553.36	137.461	43.6314	8009.91	84.891	330.584	110.428	654395	0.272531	0.38219	0	45.9728	39.8871	0.288612	13.4693	114.703	0.292633	61.7313	22.8521	1.22924	2.49503	11.3997	7.38298	0	99.2211	0	0.778812	0	0	0.67049	0.0134167	1.81234	3.68037	14.8405	78.6891	0.96428	0.0562848	32.0087	1.11119	10.0668	1.22356	0.119736	55.47	0.0180234
23 days, 10:01:01	42	whole plant	3	btsl1btsl2	ACS3	4791.63	34.882	46.7305	8488.17	77.5229	343.34	121.555	192836	0.286106	0.337686	0	44.0622	45.2088	0.0946726	10.2967	115.865	0.267736	64.9552	22.5	0.374872	1.18226	10.72	7.62341	0	99.2465	0	0.736958	0.0165227	0	0.6903	0.0247235	0.580659	2.43508	12.0312	84.4176	0.510669	0.0505951	33.0751	0.816603	9.99526	0.436661	0	55.6762	0.0127455
23 days, 11:01:01	42	whole plant	3	btsl1btsl2	ACS3	5164.86	116.273	49.4864	8235.09	86.9648	335.532	115.732	630560	0.257947	0.479664	0	53.0007	33.1872	0.149592	13.1829	114.919	0.387551	55.4518	26.7783	0.848202	2.67865	13.8555	7.59066	0	99.3706	0	0.617834	0.0114889	0	0.657308	0.0306708	1.5503	4.54002	16.8679	76.5392	0.471921	0.0538344	35.4864	0.905697	11.2379	1.30079	0.0229948	51.0463	0.0184014
23 days, 12:01:01	42	whole plant	3	btsl1btsl2	ACS3	5198.35	18.2792	51.0577	8294.58	84.2263	337.112	117.025	126226	0.294725	0.293133	0	38.9878	49.7956	0.108002	10.8155	116.116	0.296993	65.5136	22.919	0.447418	1.44644	9.37659	7.44695	0	98.9972	0	0.991267	0.0115702	0	0.700879	0.00385594	1.37314	2.64986	8.03822	87.5029	0.431999	0.0536154	33.4838	0.81	10.094	1.09546	0.00385594	54.5129	0.0136415
23 days, 13:01:01	42	whole plant	3	btsl1btsl2	ACS3	5572.18	50.203	52.5747	8843.49	90.3137	345.413	117.126	313388	0.26542	0.369643	0	51.355	36.284	0.0487839	11.9426	116.282	0.327767	56.6098	28.1845	0.439414	2.01573	12.4228	7.7501	0	99.3273	0	0.648252	0.0244327	0	0.677427	0.0697378	0.97254	2.50364	12.9497	83.0233	0.481061	0.0435898	38.9065	0.56855	9.60254	0.596202	0	50.3262	0.012328
23 days, 14:01:01	42	whole plant	3	btsl1btsl2	ACS3	4816.02	12.8255	48.4494	8197.02	88.3161	331.729	112.132	87901.3	0.286511	0.450855	0	40.1382	47.1435	0.0697397	12.1977	116.078	0.389441	65.5716	22.7001	0.537061	1.45554	9.34626	7.72917	0	98.868	0	1.0951	0.0368978	0	0.690489	0.0492173	1.07067	2.89986	10.8809	84.4639	0.635436	0.0508069	33.1334	0.795861	9.66729	0.447012	0.00411658	55.9523	0.012581
23 days, 15:01:01	42	whole plant	3	btsl1btsl2	ACS3	4734.36	112.577	42.7985	9062.01	88.3421	355.094	122.225	559368	0.249936	0.564938	0	52.7254	31.2419	0.100887	15.3668	115.466	0.39141	53.8277	28.8241	2.44954	2.46573	12.0415	8.20506	0	98.523	0	1.47696	0	0	0.649723	0.0120978	3.06279	3.56327	15.5321	76.373	1.45676	0.0468632	37.9763	0.916055	9.37411	1.33164	0.0807015	50.3212	0.0186339
23 days, 16:01:01	42	whole plant	3	btsl1btsl2	ACS3	130.489	6.12176	52.1102	212.401	55.4352	59.7426	22.0757	1384.25	0.219954	0.376885	0	43.1944	26.6884	0	29.7403	122.135	0.251256	56.9471	30.2481	0.764295	1.916	9.87332	8.89835	0	97.173	0	2.82696	0	0	0.603055	0.125628	1.02081	3.06243	34.2267	59.3708	2.19356	0.0154004	32.049	5.4862	4.36607	0	0	58.0988	-0.00809407
23 days, 17:01:01	42	whole plant	3	pye-1	control	5478.2	248.273	19.9005	24422.8	57.1761	607.499	238.096	1376235	0.247106	0.234913	0	32.5727	42.0686	0.00946914	25.1143	112.815	0.181036	53.5981	20.6788	0.972347	4.75114	19.8186	10.392	0	96.2057	0	3.79109	0.00321874	0	0.518835	0.111159	12.2418	12.4997	24.2122	45.2465	5.68848	0.098074	23.0645	0.5738	18.5731	2.36077	0.00312519	55.4246	0.0414194
23 days, 18:01:01	42	whole plant	3	pye-1	control	5628.88	181.915	10.4606	40918.3	52.4761	828.832	331.864	1044315	0.253231	0.291335	0	28.9245	45.7204	0.00640093	25.0572	114.546	0.185653	57.1429	21.0138	1.37038	2.17613	18.1111	10.6182	0	93.5289	0	6.46154	0.00958808	0	0.537258	0.173145	12.2398	9.44827	23.5868	50.4245	4.12748	0.0919262	22.959	0.752682	17.0468	1.7065	0.0287643	57.5063	0.0275219
23 days, 20:01:01	42	whole plant	3	pye-1	control	5157.65	238.731	14.6561	27344	68.844	637.64	242.178	1247110	0.210857	0.705875	0	36.4216	28.4572	0.0189262	34.3963	107.38	0.39889	36.6765	22.8327	4.98026	10.4483	24.6634	12.4699	0	91.5879	0	8.39197	0.0168407	0.00336813	0.448357	0.160764	18.2223	14.1751	22.6619	33.4381	11.3419	0.130952	24.6928	0.421184	25.5984	7.16312	0.0841513	42.0404	0.0747055
23 days, 21:01:01	42	whole plant	3	pye-1	control	5264.76	219.629	7.74205	52922.2	53.488	965.538	369.74	1175750	0.252921	0.526713	0	32.8257	43.9222	0.0102895	22.715	111.068	0.298193	50.1617	18.9916	1.57287	2.3442	26.6314	10.162	0	96.8083	0	3.1883	0.00342983	0	0.528412	0.0928255	9.06349	13.6814	31.6997	42.3345	3.12812	0.109271	20.499	0.881526	26.3984	0.594473	0	51.6266	0.040284
23 days, 22:01:01	42	whole plant	3	pye-1	control	4949.8	275.625	16.9701	23216.7	65.7934	605.67	231.072	1377245	0.261092	0.566125	0	29.7385	48.6283	0.0094512	21.0576	110.138	0.336812	49.278	17.7951	1.41235	2.50331	28.6745	10.6765	0	94.2758	0	5.71469	0.0094512	0	0.514201	0.0616813	10.3405	14.2674	31.1739	39.6702	4.4863	0.124692	19.3758	0.671853	27.5846	2.74263	0.00690867	49.6182	0.052581
23 days, 23:01:01	42	whole plant	3	pye-1	control	4992.79	275.509	18.528	21046	62.3073	578.504	221.296	1377900	0.229308	2.59605	0	29.8005	38.6055	0.0214778	28.9765	109.827	1.61989	43.0115	22.5567	3.66758	5.54625	23.5982	11.6242	0	93.0694	0	6.91781	0.0128415	0	0.470595	0.299899	17.8449	16.6995	22.7987	34.7801	7.5769	0.120685	24.7056	0.290855	23.3047	5.87366	0.0177927	45.8073	0.0572513
24 days, 0:01:01	42	whole plant	3	pye-1	control	5688.03	219.548	9.09324	45420.5	64.9621	835.878	308.678	1263290	0.202144	2.82847	0	35.7999	26.5964	0.00302243	34.7722	110.458	1.85122	31.7517	25.9505	3.26622	4.80977	32.3707	12.2196	0	92.7391	0	7.25745	0.00337632	0	0.465544	0.185918	16.3958	16.341	26.888	32.3377	7.85151	0.109875	27.7014	0.658096	28.9288	2.1114	0.0266567	40.5737	0.0406244
24 days, 2:01:01	43	whole plant	3	pye-1	ACS3	160.663	32.4106	45.574	278.461	83.4212	62.9502	22.4119	5745.28	0.242658	0.513273	0	38.163	36.1317	0	25.192	109.903	0.408451	49.3792	16.7971	0.921724	2.26815	30.2254	9.8641	0	98.1674	0	1.62296	0.209644	0	0.537929	0.104822	2.03142	12.9385	54.0474	29.2441	1.6338	0.105002	18.205	0.816901	22.3545	0.0994035	0	58.5241	0.0388141
24 days, 3:01:01	43	whole plant	3	pye-1	ACS3	155.469	15.243	62.9669	178.019	61.5824	51.9258	20.422	2943.6	0.212743	2.0717	0	32.1238	31.437	0	34.3676	104.458	1.55618	41.4982	17.995	5.04073	6.94988	26.9599	12.3917	0	90.6918	0	9.18412	0.124069	0	0.490161	0.124069	11.3511	17.518	29.7279	35.3601	5.91884	0.0990685	19.5031	0.763657	21.7181	0.124069	0	57.891	0.055182
24 days, 5:01:01	43	whole plant	3	pye-1	ACS3	371.595	51.0359	44.3442	669.869	68.3889	98.1136	35.8422	20042.2	0.190557	1.29289	0	45.4676	17.37	0	35.8695	104.312	1.24732	37.0652	16.8541	1.20799	8.26142	35.364	12.6265	0	95.5264	0	4.37826	0.095329	0	0.450159	0.0476644	13.7771	26.852	36.3294	18.0499	4.94398	0.100048	19.2495	0.0455788	17.679	0.847534	0	62.1784	0.0579035
24 days, 6:01:01	43	whole plant	3	pye-1	ACS3	247.376	46.0688	53.8921	366.389	52.1092	79.1878	33.4614	12665.2	0.219695	1.01372	0	41.182	29.3496	0	28.4548	108.951	0.868205	46.0834	17.5803	1.08891	3.0606	31.3186	12.0706	0	95.1738	0	4.47459	0.140647	0.210971	0.494513	0.647505	6.64002	19.0085	41.4999	27.3778	4.8262	0.098066	19.0258	0.145512	18.5162	0	0	62.3125	0.0391787
24 days, 8:01:01	43	whole plant	3	pye-1	ACS3	812.427	110.77	28.9498	1966.41	54.4286	184.301	72.2364	92237.9	0.229952	0.728042	0	36.6188	34.3538	0	28.2994	105.314	0.648777	34.1236	16.9581	1.33995	4.6434	42.2861	12.191	0	96.1402	0	3.83513	0.0247402	0	0.467573	0.101483	14.5573	19.8572	40.665	20.9173	3.90178	0.138186	17.8422	0.052003	34.9128	1.11176	0.0494805	46.0319	0.0644696
21 days, 20:01:01	50	whole plant	3	WT	control	3948.97	202.467	8.00788	36010.6	51.5806	754.677	295.016	800856	0.0501063	23.5195	0.0124727	10.6048	0.590276	0	65.273	75.1847	15.0882	7.29763	30.4328	32.5588	8.19627	6.42637	19.3685	0	80.5622	0	19.4378	0	0	0.218805	0.804973	44.6223	20.6097	2.46447	0.751272	30.7473	0.168635	31.2289	0.322798	23.0598	19.3332	0.972085	25.0831	0.153353
21 days, 21:01:01	50	whole plant	3	WT	control	4584.06	193.416	12.1277	30163.2	52.349	688.695	264.834	868809	0.0876927	7.25059	0	18.9578	1.81172	0	71.9798	111.711	4.56731	11.0701	43.5519	16.6097	11.6206	12.5803	18.1151	0	84.1406	0	15.8594	0	0	0.244098	0.63984	44.9365	25.6284	5.24556	0.514118	23.0356	0.0921433	44.4531	0.575381	17.8264	11.2331	0.132576	25.7795	0.0742671
21 days, 22:01:01	50	whole plant	3	WT	control	3406.31	199.102	11.1697	23718.2	66.4237	591.928	221.226	682994	0.106566	11.7695	0.00413325	26.6169	4.99483	0	56.6146	94.4839	6.65917	14.1193	29.9233	18.9508	11.367	18.9804	14.3683	0	93.4311	0	6.5689	0	0	0.291014	0.162077	38.6639	28.7161	13.4616	1.86217	17.1341	0.149172	30.7302	0.652764	26.4126	14.2763	0.220591	27.7075	0.118064
22 days, 0:01:01	50	whole plant	3	WT	control	4927.01	202.018	7.75271	52536.1	54.0667	921.557	361.639	1.00497e+06	0.0941942	10.4939	0	20.5404	3.81715	0	65.1486	76.0898	5.00577	5.11223	24.9026	30.9723	19.7367	14.2704	16.5521	0	86.6637	0	13.3334	0.00288517	0	0.256194	0.425698	42.5604	19.139	9.09891	3.43216	25.3439	0.232573	25.3488	0.322477	30.2097	28.6517	1.24825	14.2191	0.190636
22 days, 2:01:01	50	whole plant	3	WT	ACS3	2411.5	132.344	8.85309	21839.6	40.0901	656.389	281.068	324364	0.102213	9.97196	0.00712555	23.2051	4.6441	0	62.1717	78.2562	5.61588	8.84742	17.1834	25.2008	14.7986	28.3539	13.6511	0	90.3321	0	9.62365	0.0442948	0	0.392852	1.08013	21.1711	19.4627	24.4455	20.1135	13.7272	0.159571	17.2648	0.727353	32.5555	7.84634	0.100374	41.5057	0.10499
22 days, 3:01:01	50	whole plant	3	WT	ACS3	2039.8	146.637	14.5905	11013.8	43.5597	460.177	185.49	304124	0.1124	8.34568	0	26.3458	4.76282	0	60.5457	72.2124	5.00251	6.53353	11.6646	24.8514	23.8869	28.0611	11.9859	0	94.8654	0	5.10921	0.0254453	0	0.401172	0.300847	16.1197	31.1275	33.7313	9.62674	9.09377	0.194576	12.1091	0.324781	43.9172	8.06071	0.00848175	35.5797	0.12677
22 days, 5:01:01	50	whole plant	3	WT	ACS3	1442.91	76.0358	4.2607	24333.8	24.193	766.784	336.406	113519	0.228696	1.18965	0	34.0361	34.9474	0	29.827	102.61	0.921075	31.676	16.2687	2.75167	8.07169	40.3109	12.1244	0	96.5563	0	3.44369	0	0	0.467953	1.65387	11.1156	19.1809	38.9416	24.2014	4.90658	0.151174	16.6904	0.810771	35.7126	4.12386	0	42.6623	0.0707395
22 days, 8:01:01	50	whole plant	3	WT	ACS3	1838.6	125.296	13.0741	11147.9	59.699	408.077	155.855	233875	0.140858	5.53166	0	39.3049	6.80444	0	48.359	85.7478	3.62445	12.723	14.7537	15.8086	16.2405	36.8497	13.5042	0	91.9823	0	8.01772	0	0	0.397153	0.276595	20.1736	19.9753	28.634	17.1204	13.8201	0.163511	15.0385	0.591247	34.8906	6.65015	0	42.8295	0.108383
23 days, 1:01:01	50	whole plant	3	btsl1btsl2	control	8331.12	216.942	26.2421	26361.3	67.7933	638.657	235.383	1855820	0.262648	0.69708	0	40.4665	42.1724	0	16.6641	105.008	0.528	59.4646	8.29649	1.40278	3.37017	26.938	8.66187	0	98.5129	0	1.47321	0.0139444	0	0.615967	0.0254424	2.1477	4.47542	24.4757	67.6751	1.20065	0.117861	10.4425	0.460986	19.873	0.70379	0.00926132	68.5105	0.0413074
23 days, 3:01:01	50	whole plant	3	btsl1btsl2	control	6099.67	299.38	20.3495	23269	54.7171	606.712	238.805	1856860	0.238652	1.46626	0	41.5772	34.0134	0.0201638	22.9229	102.114	0.881146	38.48	13.3421	3.2467	6.03697	38.0131	10.2	0	95.7409	0	4.2561	0.00298847	0	0.512274	0.0797821	10.7003	16.9494	28.6566	40.0465	3.56738	0.152121	14.1737	0.7106	32.4343	4.27046	0.0495951	48.3614	0.067303
23 days, 4:01:01	50	whole plant	3	btsl1btsl2	control	7061.76	230.349	20.8818	27388	51.6937	649.104	252.406	1672445	0.256387	1.74096	0.00535556	38.9963	40.2715	0.0160667	18.9699	104.038	1.18656	52.997	11.0513	3.39621	4.14538	27.2236	9.43605	0	97.6166	0	2.37827	0.0051565	0	0.572975	0.0321334	5.95747	8.45583	26.3284	56.4125	2.8137	0.13379	12.5579	0.764869	25.8748	2.73428	0.039669	58.0284	0.0549395
23 days, 5:01:01	50	whole plant	3	btsl1btsl2	control	8697.92	268.774	25.7148	27685.7	65.1669	643.593	236.244	2366430	0.244532	2.00696	0.00601225	36.745	37.8842	0.046261	23.3117	101.444	1.45409	43.4176	11.355	4.1958	4.98344	34.5941	10.6579	0	95.3773	0	4.6147	0.00801635	0	0.522028	0.0925992	9.39071	13.2897	27.8575	43.9077	5.46184	0.153852	12.2674	0.443584	31.9651	3.55936	0.0625379	51.7019	0.0718133
23 days, 9:01:01	50	whole plant	3	btsl1btsl2	ACS3	3020.9	145.26	36.7385	6088.5	79.4096	297.751	103.336	448919	0.108797	12.9903	0	24.2499	5.9	0.0517685	56.808	73.3882	8.49561	17.4781	9.23138	24.7527	16.2851	23.7571	10.4053	0	97.76	0	2.23998	0	0	0.482348	0.0258684	13.4484	18.2389	32.8603	29.8321	5.59431	0.16964	10.7594	0.0905869	32.2141	6.96731	0.103569	49.865	0.10775
23 days, 9:01:01	50	whole plant	3	btsl1btsl2	ACS3	4510.17	135.996	40.0153	9229.05	81.1505	356.731	125.951	629502	0.125696	8.46812	0.00406108	31.3376	5.67796	0.0531785	54.4591	101.662	6.21266	31.4983	27.1431	10.0111	7.55992	17.575	7.70557	0	99.1076	0	0.892405	0	0	0.620395	0	5.24465	6.42223	16.5069	70.3292	1.49715	0.0718578	31.8956	0.282329	10.8664	3.96347	0.0532265	52.939	0.0368022
23 days, 12:01:01	50	whole plant	3	btsl1btsl2	ACS3	4932.26	111.362	49.2797	8397.26	82.8117	338.873	119.166	567755	0.14942	5.27011	0	37.6157	8.63077	0.0376719	48.4457	106.008	3.68419	35.8414	28.2839	7.18393	6.91657	18.09	7.58284	0	99.2579	0	0.734541	0.00753438	0	0.644519	0.0414679	3.38652	4.03077	14.9001	76.7296	0.91157	0.0604977	34.1759	0.350336	9.63669	2.67092	0.0188401	53.1473	0.0259582
23 days, 13:01:01	50	whole plant	3	btsl1btsl2	ACS3	5434.97	125.202	52.7647	8683.83	87.0695	344.93	119.024	701198	0.156287	6.3264	0	40.5718	9.81883	0.06138	43.2216	107.959	4.52555	35.9456	31.9939	7.67074	5.52656	14.3377	7.83536	0	99.137	0	0.863008	0	0	0.627889	0.0238882	3.8538	5.88782	16.9258	71.8043	1.50434	0.0611915	38.3761	0.327387	10.4213	3.99449	0.0238473	46.8569	0.032119
23 days, 22:01:01	50	whole plant	3	pye-1	control	4837.72	280.319	12.2767	31532	57.5575	716.102	280.903	1352325	0.0707882	16.2365	0.0122049	15.9427	0.797562	0	67.011	98.7418	8.90386	12.5768	38.6951	24.9662	6.46185	8.39623	17.9775	0	81.9447	0	18.0292	0.0189331	0.0070999	0.226954	0.589471	43.2587	24.3973	3.16494	0.0782166	28.5114	0.132801	39.4381	1.02764	17.5785	16.5006	1.89766	23.5575	0.120562
23 days, 23:01:01	50	whole plant	3	pye-1	control	4248.11	242.582	14.8141	23519.3	44.583	620.376	256.726	1.04035e+06	0.0713446	15.8445	0.0197261	14.7706	1.65195	0	67.7133	111.462	10.5182	11.2299	45.3467	17.4065	6.22138	9.27732	18.2079	0	86.1655	0	13.8049	0.0295891	0	0.236127	0.708282	47.9856	24.2779	3.66884	0.366195	22.9932	0.0856133	45.9863	1.06526	17.7994	10.7597	0.404991	23.9845	0.0694984
24 days, 0:01:01	50	whole plant	3	pye-1	control	4638.09	254.041	14.2117	24997.9	57.9776	638.901	240.556	1171855	0.0531941	29.7745	0.330321	17.0956	2.07781	0	50.7216	85.8841	24.6512	11.7575	32.2154	15.1562	5.00724	11.2125	16.9768	0	89.1524	0	10.8449	0.00273598	0	0.25689	0.225062	49.7626	22.3411	7.21088	1.72879	18.7316	0.151985	32.9639	0.788794	24.0459	16.8376	0.400018	24.9637	0.125807
24 days, 2:01:01	50	whole plant	3	pye-1	ACS3	157.957	51.8397	30.2968	407.073	33.8711	89.4351	38.7128	8545.52	0.172265	3.02392	0	37.8752	16.9528	0	42.1481	100.418	2.60931	27.7309	19.7694	4.85369	12.2447	32.7919	12.8524	0	97.0857	0	2.91427	0	0	0.41117	0	19.5382	33.2802	30.1827	11.4634	5.53557	0.11097	20.3673	0.52426	25.233	0	0	53.8754	0.070876
24 days, 3:01:01	50	whole plant	3	pye-1	ACS3	116.592	41.8482	5.07707	22598.1	46.4977	532.911	192.65	6093.49	0.085133	5.15709	0.062344	16.8665	1.19398	0	76.7201	129.691	3.70664	10.5659	49.7747	7.67918	8.56147	19.7121	16.0412	0	85.632	0	14.1162	0.251738	0	0.117586	39.1568	16.9959	12.2917	15.3079	3.58904	12.6587	-0.0292164	36.0637	14.7132	7.87331	0.187032	0	41.1627	-0.293528
24 days, 5:01:01	50	whole plant	3	pye-1	ACS3	155.406	18.4263	32.1568	377.099	41.3338	74.0438	30.6994	3264.66	0.081188	11.4333	0	17.9445	2.82638	0	67.7958	54.4547	7.7683	2.67369	3.68311	45.0767	23.4101	17.388	21.7937	0	67.9468	0	31.6331	0.420168	0	0.175302	3.24485	27.4755	14.7489	4.91251	0.201884	49.4164	0.200519	3.81771	0	45.4494	5.19809	0	45.5348	0.225115
24 days, 6:01:01	50	whole plant	3	pye-1	ACS3	162.633	66.6256	32.2027	847.709	38.8109	126.007	54.4943	11393.3	0.127518	4.21095	0	35.7045	4.72222	0	55.3623	86.4449	3.14412	7.33897	16.083	8.59905	23.2126	41.6224	16.6239	0	89.6377	0	8.47424	0.805153	1.08293	0.316114	1.6707	33.1964	35.7931	18.3173	0.91385	10.1087	0.14226	16.6868	0	33.1683	1.75121	0	48.3937	0.107125
[truncated: 18 more columns]
